# Supplementary material for: Integrated genomic approaches identify major pathways and upstream regulators in late onset Alzheimer’s disease
Source: Sci Rep. 2015 Jul 23;5:12393. doi: 10.1038/srep12393 (PMC4511863; doi:10.1038/srep12393)
Supplement: Supplementary Table S2 [file srep12393-s2.xls]

## Sheet: Sheet1
Entrez.Gene	Symbol	metaZscore	metaPval	effect	Pval.adj	Bonferroni	maxFC	avgFC	BraakR	atrophyR
63974	NEUROD6	-9.92551	0	------	0	0	0.441154	0.59883	-0.7696	-0.6232
51538	ZCCHC17	-8.91295	0	------	0	0	0.649347	0.809536	-0.7271	-0.5855
5475	PPEF1	-8.89896	0	------	0	0	0.430178	0.609912	-0.7583	-0.6095
712	C1QA	8.76376	0	?+++++	0	0	2.00828	1.59108	0.6066	0.4749
63905	MANBAL	-8.76374	0	--?---	0	0	0.824576	0.867166	-0.7309	-0.575
627	BDNF	-8.74086	0	--?---	0	0	0.494092	0.607667	-0.7556	-0.5796
1392	CRH	-8.73116	0	--?---	0	0	0.311103	0.539897	-0.7707	-0.5751
3707	ITPKB	8.68268	0	++++++	0	0	5.13916	1.79677	0.7548	0.5749
388341	FAM211A	-8.67977	0	--?---	0	0	0.76615	0.843669
2289	FKBP5	8.58825	0	++++++	0	0	2.23745	1.55668	0.7503	0.5765
64231	MS4A6A	8.57218	0	++++++	0	0	1.701	1.43322	0.6234	0.5078
78991	PCYOX1L	-8.57164	0	------	0	0	0.435636	0.667158	-0.6449	-0.5866
1846	DUSP4	-8.51401	0	--?---	0	0	0.565645	0.703652	-0.742	-0.5441
7108	TM7SF2	-8.49339	0	--?---	0	0	0.634875	0.778198	-0.7054	-0.5671
6405	SEMA3F	8.47008	0	++++++	0	0	1.78198	1.32077	0.6046	0.4836
9322	TRIP10	8.41799	0	++++++	0	0	1.69167	1.38414	0.6882	0.5563
10184	LHFPL2	8.40374	0	++++++	0	0	1.53305	1.31745	0.6608	0.557
9315	NREP	-8.39251	0	------	0	0	0.568294	0.748397
381	ARF5	-8.35113	0	------	0	0	0.514245	0.775935	-0.6948	-0.6016
84620	ST6GAL2	-8.32461	0	--?---	0	0	0.672679	0.754801	-0.6711	-0.5531
56261	GPCPD1	-8.31414	0	--?---	0	0	0.542976	0.721361	-0.6902	-0.5263
79930	DOK3	8.3012	0	++?+++	0	0	1.38436	1.27153	0.5952	0.4672
3754	KCNF1	-8.29565	0	------	0	0	0.618556	0.775055	-0.7353	-0.6074
4792	NFKBIA	8.28199	2.22045e-16	++?+++	2.0095e-13	5.22471e-12	2.3827	1.54203	0.7374	0.5844
29906	ST8SIA5	-8.26285	2.22045e-16	--?---	2.0095e-13	5.22471e-12	0.629761	0.794947	-0.6263	-0.493
26471	NUPR1	8.18989	2.22045e-16	++++++	2.0095e-13	5.22471e-12	2.18455	1.65932	0.7051	0.563
1802	DPH2	-8.14691	4.44089e-16	--?---	3.37078e-13	1.04494e-11	0.856251	0.891704		-0.5235
887	CCKBR	-8.13287	4.44089e-16	------	3.37078e-13	1.04494e-11	0.607269	0.710782	-0.7221	-0.6074
26524	LATS2	8.11999	4.44089e-16	++?+++	3.37078e-13	1.04494e-11	3.56784	1.56902	0.712	0.5713
3017	HIST1H2BD	8.10821	4.44089e-16	++++++	3.37078e-13	1.04494e-11	2.21966	1.45504		0.5037
83445	GSG1	-8.1039	4.44089e-16	???---	3.37078e-13	1.04494e-11	0.65238	0.793885	-0.6976	-0.528
8988	HSPB3	-8.08907	6.66134e-16	-?----	4.61004e-13	1.56741e-11	0.535956	0.647254	-0.7181	-0.6054
51299	NRN1	-8.08382	6.66134e-16	------	4.61004e-13	1.56741e-11	0.528112	0.671637	-0.7439	-0.6127
744	MPPED2	-8.06289	6.66134e-16	------	4.61004e-13	1.56741e-11	0.739362	0.840906	-0.7092	-0.5885
28231	SLCO4A1	8.05463	8.88178e-16	++++++	5.80523e-13	2.08988e-11	2.56971	1.59506	0.7148	0.5467
50813	COPS7A	-8.0479	8.88178e-16	------	5.80523e-13	2.08988e-11	0.490117	0.762838	-0.7427	-0.6113
7425	VGF	-7.96686	1.55431e-15	--?---	9.88459e-13	3.6573e-11	0.516507	0.67064	-0.7438	-0.5533
2014	EMP3	7.96308	1.77636e-15	++++++	1.07174e-12	4.17977e-11	2.02375	1.38624	0.6868	0.5581
824	CAPN2	7.96209	1.77636e-15	++++++	1.07174e-12	4.17977e-11	2.31903	1.31249	0.6576	0.5923
375057	C1orf95	-7.942	1.9984e-15	--?---	1.17556e-12	4.70224e-11	0.698637	0.793735	-0.7219	-0.6097
23102	TBC1D2B	7.89642	2.88658e-15	++++++	1.65662e-12	6.79212e-11	1.5201	1.20478	0.738	0.5813
11177	BAZ1A	7.88012	3.33067e-15	++++++	1.82257e-12	7.83706e-11	1.7263	1.32622	0.6974	0.5429
10404	CPQ	7.8767	3.33067e-15	++++++	1.82257e-12	7.83706e-11	1.48386	1.28409
90121	TSR2	-7.86371	3.77476e-15	------	1.97378e-12	8.88201e-11	0.527212	0.832924	-0.6163	-0.5642
5134	PDCD2	-7.86299	3.77476e-15	-----+	1.97378e-12	8.88201e-11	0.556057	0.80671	-0.7352	-0.5695
5521	PPP2R2B	-7.85753	3.9968e-15	------	2.04445e-12	9.40448e-11	0.680732	0.822734	-0.697	-0.5838
29070	CCDC113	-7.847	4.21885e-15	------	2.11212e-12	9.92695e-11	0.574759	0.768884	-0.6632	-0.5553
1051	CEBPB	7.84401	4.44089e-15	++++++	2.17696e-12	1.04494e-10	2.08632	1.37937	0.6617	0.4968
2670	GFAP	7.83678	4.66294e-15	++++++	2.23916e-12	1.09719e-10	6.75062	1.93204	0.7032	0.5378
604	BCL6	7.82817	4.88498e-15	++++++	2.29887e-12	1.14944e-10	2.19223	1.44328	0.714	0.5553
3936	LCP1	7.81015	5.77316e-15	?++++-	2.66358e-12	1.35842e-10	2.00398	1.40299	0.6467	0.5052
29005		7.78241	7.10543e-15	???++?	3.21521e-12	1.67191e-10	1.56031	1.45053
54407	SLC38A2	7.77691	7.32747e-15	++++++	3.22982e-12	1.72415e-10	1.67568	1.37647	0.6373	0.548
51390	AIG1	-7.77638	7.54952e-15	------	3.22982e-12	1.7764e-10	0.726117	0.84402	-0.6387	-0.5581
83988	NCALD	-7.77471	7.54952e-15	------	3.22982e-12	1.7764e-10	0.448429	0.663884	-0.7312	-0.5916
6503	SLA	7.74345	9.76996e-15	++?+++	4.10513e-12	2.29887e-10	1.5327	1.34683	0.6547	0.5121
129804	FBLN7	-7.71949	1.17684e-14	--?---	4.7743e-12	2.7691e-10	0.564237	0.717527	-0.7185	-0.5808
8437	RASAL1	-7.71913	1.17684e-14	------	4.7743e-12	2.7691e-10	0.700306	0.804869		-0.4954
677	ZFP36L1	7.71029	1.26565e-14	++++++	4.96347e-12	2.97808e-10	3.4266	1.53189	0.7076	0.5837
8795	TNFRSF10B	7.71026	1.26565e-14	++++++	4.96347e-12	2.97808e-10	2.51185	1.42256	0.721	0.5292
3059	HCLS1	7.70543	1.31006e-14	++++++	5.05341e-12	3.08258e-10	1.63035	1.34365	0.6431	0.4898
4711	NDUFB5	-7.69595	1.39888e-14	------	5.30898e-12	3.29157e-10	0.490431	0.781816	-0.6687	-0.5213
79651	RHBDF2	7.69208	1.44329e-14	++?+++	5.39057e-12	3.39606e-10	1.84851	1.35569	0.7058	0.5338
2119	ETV5	-7.68713	1.5099e-14	--?---	5.55125e-12	3.5528e-10	0.686493	0.79098	-0.6749	-0.4955
2922	GRP	-7.68295	1.55431e-14	?-?--+	5.62661e-12	3.6573e-10	0.578227	0.807585	-0.7007	-0.5512
8793	TNFRSF10D	7.67877	1.59872e-14	++?+++	5.69968e-12	3.76179e-10	2.43466	1.44519	0.7138	0.5495
241	ALOX5AP	7.67619	1.64313e-14	?++++-	5.77057e-12	3.86629e-10	1.7774	1.47107	0.6022	0.4703
122616	C14orf79	-7.67297	1.68754e-14	--?---	5.83938e-12	3.97078e-10	0.760149	0.836969	-0.6275	-0.5481
284424	MIR7-3HG	-7.66907	1.73195e-14	------	5.90619e-12	4.07527e-10	0.421515	0.650492
85363	TRIM5	7.65739	1.88738e-14	++?+++	6.34429e-12	4.441e-10	1.3867	1.21272	0.6837	0.5662
7781	SLC30A3	-7.63717	2.22045e-14	--?---	7.32911e-12	5.22471e-10	0.584895	0.735333	-0.7362	-0.6165
113451	ADC	-7.6358	2.24265e-14	------	7.32911e-12	5.27696e-10	0.755718	0.849128	-0.6299	-0.5407
4481	MSR1	7.63161	2.30926e-14	++?++-	7.44342e-12	5.4337e-10	1.6892	1.36217	0.6136	0.5105
4299	AFF1	7.62927	2.35367e-14	++++++	7.48404e-12	5.53819e-10	1.90049	1.30834	0.7635	0.6176
9481	SLC25A27	-7.61091	2.73115e-14	--?---	8.56852e-12	6.42639e-10	0.653422	0.789801	-0.668	-0.533
338557	FFAR4	-7.60749	2.79776e-14	-??---	8.66202e-12	6.58313e-10	0.637941	0.779001
10244	RABEPK	-7.60492	2.84217e-14	------	8.68523e-12	6.68763e-10	0.599131	0.843607	-0.7148	-0.5526
80344	DCAF11	-7.6015	2.93099e-14	--?---	8.84182e-12	6.89662e-10	0.784875	0.878147	-0.6429	-0.5335
10126	DNAL4	-7.59641	3.04201e-14	--?---	9.06057e-12	7.15785e-10	0.800886	0.86761		-0.5136
202052	DNAJC18	-7.58861	3.24185e-14	--?---	9.48188e-12	7.62808e-10	0.770957	0.843349	-0.6415	-0.5241
166752	FREM3	-7.58714	3.26406e-14	--?---	9.48188e-12	7.68032e-10	0.458072	0.640621	-0.7287	-0.5917
79015	LOC79015	-7.56959	3.75255e-14	--?---	1.0768e-11	8.82976e-10	0.575009	0.781331
10421	CD2BP2	-7.55502	4.19664e-14	------	1.18972e-11	9.8747e-10	0.608601	0.802221	-0.6313	-0.5369
89857	KLHL6	7.5482	4.41869e-14	?+?+++	1.23549e-11	1.03972e-09	1.59056	1.29209	0.6124	0.5057
3316	HSPB2	7.54704	4.4631e-14	+++++?	1.23549e-11	1.05017e-09	1.65694	1.24949	0.604	0.5514
8934	RAB7L1	7.52793	5.15143e-14	++++++	1.39926e-11	1.21213e-09	1.58911	1.29271	0.6935	0.5645
7132	TNFRSF1A	7.52727	5.17364e-14	+-++++	1.39926e-11	1.21736e-09	1.88508	1.40533	0.701	0.5242
5999	RGS4	-7.52015	5.4623e-14	------	1.46054e-11	1.28528e-09	0.398486	0.597296	-0.7244	-0.5765
55154	MSTO1	-7.50969	5.92859e-14	--?--?	1.56741e-11	1.395e-09	0.71755	0.8048	-0.6241	-0.5442
7011	TEP1	7.49837	6.4615e-14	++++++	1.68932e-11	1.52039e-09	1.50768	1.24155	0.6878	0.594
285780	LY86-AS1	-7.49503	6.63913e-14	--?--+	1.70371e-11	1.56219e-09	0.599263	0.745305
29985	SLC39A3	-7.49432	6.66134e-14	--?---	1.70371e-11	1.56741e-09	0.738747	0.859821	-0.66	-0.5655
5058	PAK1	-7.49166	6.79456e-14	------	1.7191e-11	1.59876e-09	0.439499	0.665124	-0.7004	-0.588
972	CD74	7.48968	6.90559e-14	++?+++	1.7286e-11	1.62488e-09	1.59806	1.39232
2669	GEM	7.48434	7.19425e-14	++?+++	1.7819e-11	1.69281e-09	2.29929	1.61013	0.6832	0.541
6850	SYK	7.47515	7.70495e-14	++?+++	1.88851e-11	1.81297e-09	1.39211	1.23468		0.4835
2176	FANCC	7.46415	8.39329e-14	++?+++	2.03602e-11	1.97494e-09	1.40338	1.18582	0.641	0.557
58475	MS4A7	7.46221	8.50431e-14	++?++?	2.0419e-11	2.00106e-09	1.8135	1.57247	0.6017	0.4935
9854	C2CD2L	-7.45854	8.74856e-14	------	2.07933e-11	2.05854e-09	0.751417	0.857235	-0.696	-0.5784
65980	BRD9	-7.45475	9.01501e-14	--?--+	2.12123e-11	2.12123e-09	0.543558	0.827456		-0.49
79656	BEND5	-7.44723	9.52571e-14	------	2.21921e-11	2.2414e-09	0.557086	0.759872	-0.6992	-0.5422
25979	DHRS7B	-7.44589	9.63674e-14	------	2.22306e-11	2.26752e-09	0.555988	0.815578	-0.5956	-0.5081
51196	PLCE1	7.42772	1.10578e-13	++?+++	2.50183e-11	2.60191e-09	2.53727	1.42855	0.7013	0.5801
5725	PTBP1	7.42756	1.10578e-13	++++++	2.50183e-11	2.60191e-09	1.68711	1.29256	0.701	0.5553
7462	LAT2	7.42515	1.12577e-13	?+?+++	2.52279e-11	2.64893e-09	1.79806	1.35265	0.6263	0.4705
2615	LRRC32	7.41433	1.22347e-13	++++++	2.71586e-11	2.87881e-09	1.80549	1.38278	0.6842	0.5253
128346	C1orf162	7.40811	1.2812e-13	-+++++	2.81744e-11	3.01466e-09	1.76434	1.27132	0.6913	0.5251
23269	MGA	7.40492	1.31228e-13	++?+++	2.85908e-11	3.0878e-09	1.57345	1.24124	0.6722	0.5072
3895	KTN1	7.40136	1.34781e-13	++?+++	2.90954e-11	3.1714e-09	3.33272	1.52668	0.7064	0.6059
10241	CALCOCO2	7.39505	1.41442e-13	++?+++	2.96818e-11	3.32814e-09	1.62147	1.25817	0.7272	0.6133
3600	IL15	7.39455	1.41887e-13	++?+++	2.96818e-11	3.33859e-09	1.21249	1.16684		0.4838
8455	ATRN	-7.39372	1.42775e-13	------	2.96818e-11	3.35949e-09	0.584566	0.80681		-0.5076
29094	LGALSL	-7.39323	1.43219e-13	--?---	2.96818e-11	3.36994e-09	0.703346	0.800478
92856	IMP4	-7.3918	1.44773e-13	------	2.96818e-11	3.40651e-09	0.723769	0.865443	-0.7558	-0.6186
7805	LAPTM5	7.39077	1.45883e-13	++++++	2.96818e-11	3.43263e-09	1.57213	1.34702	0.5915	0.4535
25825	BACE2	7.3905	1.46327e-13	++++++	2.96818e-11	3.44308e-09	1.53843	1.29149	0.605	0.4701
10312	TCIRG1	7.38802	1.48992e-13	?+++++	2.99639e-11	3.50578e-09	1.58427	1.29003	0.6656	0.537
252839	TMEM9	-7.38439	1.53211e-13	------	3.05513e-11	3.60505e-09	0.81473	0.90114	-0.6773	-0.5423
148932	MOB3C	7.37724	1.61648e-13	++?+++	3.19629e-11	3.80359e-09	1.53433	1.2193
9261	MAPKAPK2	7.37343	1.66311e-13	+++++-	3.26109e-11	3.91331e-09	1.65272	1.3095	0.7021	0.556
7335	UBE2V1	-7.37152	1.68754e-13	??---?	3.28164e-11	3.97078e-09	0.826486	0.859383	-0.7136	-0.5972
284485	RIIAD1	-7.35899	1.85407e-13	--?---	3.57593e-11	4.36263e-09	0.626807	0.7481
7133	TNFRSF1B	7.35762	1.87184e-13	++++++	3.58084e-11	4.40443e-09	1.61036	1.30724	0.6661	0.4964
10212	DDX39A	7.35574	1.89848e-13	+++++-	3.60252e-11	4.46713e-09	1.40335	1.20038
257106	ARHGAP30	7.35297	1.93845e-13	++?+++	3.64894e-11	4.56117e-09	1.42394	1.25171	0.6275	0.4895
114907	FBXO32	7.351	1.96732e-13	++++++	3.67388e-11	4.62909e-09	5.23895	1.49138		0.5473
148753	FAM163A	-7.34949	1.98952e-13	--?---	3.68609e-11	4.68134e-09	0.669473	0.825292	-0.6731	-0.5638
84317	CCDC115	-7.34614	2.04059e-13	-----+	3.75118e-11	4.80151e-09	0.66538	0.843029	-0.6431	-0.5549
1153	CIRBP	-7.33825	2.16493e-13	-----+	3.94891e-11	5.09409e-09	0.504595	0.692963	-0.6174	-0.5369
7102	TSPAN7	-7.32851	2.32703e-13	------	4.21192e-11	5.4755e-09	0.582276	0.744153	-0.6722	-0.602
170261	ZCCHC12	-7.32303	2.42473e-13	------	4.35525e-11	5.70538e-09	0.480811	0.661913	-0.6945	-0.5649
29106	SCG3	-7.30305	2.81331e-13	------	5.01493e-11	6.61971e-09	0.669541	0.776716	-0.687	-0.5405
1436	CSF1R	7.29757	2.93099e-13	++++++	5.18543e-11	6.89662e-09	1.48474	1.29736
6275	S100A4	7.29444	2.99982e-13	?+?+++	5.2676e-11	7.05858e-09	1.76598	1.40954	0.6072	0.5486
11326	VSIG4	7.28574	3.19966e-13	++?+++	5.57689e-11	7.52881e-09	1.95976	1.4307	0.6429	0.5194
714	C1QC	7.28426	3.23519e-13	++?+++	5.59735e-11	7.6124e-09	1.72004	1.38219	0.5982	0.4535
400796		-7.28285	3.2685e-13	???--?	5.6137e-11	7.69077e-09	0.629793	0.69749
56915	EXOSC5	-7.27888	3.3662e-13	--?---	5.73606e-11	7.92066e-09	0.555623	0.791349	-0.6795	-0.5746
6282	S100A11	7.27755	3.3995e-13	?+++++	5.73606e-11	7.99903e-09	1.85171	1.44834	0.6492	0.4811
55915	LANCL2	-7.27682	3.41727e-13	--?---	5.73606e-11	8.04083e-09	0.733868	0.83373	-0.6986	-0.5945
51239	ANKRD39	-7.27603	3.43725e-13	------	5.73606e-11	8.08785e-09	0.670406	0.806725	-0.7225	-0.6106
55800	SCN3B	-7.27151	3.55493e-13	--?---	5.89068e-11	8.36476e-09	0.504347	0.700875	-0.7145	-0.5707
2941	GSTA4	-7.26527	3.72369e-13	------	6.12716e-11	8.76184e-09	0.622218	0.775242	-0.6856	-0.5606
26268	FBXO9	-7.26084	3.84803e-13	--?---	6.28779e-11	9.05442e-09	0.503798	0.732976	-0.6957	-0.5115
10577	NPC2	7.24666	4.27214e-13	++++++	6.93265e-11	1.00523e-08	1.37598	1.26516	0.6758	0.5556
828	CAPS	7.24417	4.34985e-13	++++++	6.97694e-11	1.02352e-08	1.95577	1.32838	0.6108	0.5517
3920	LAMP2	7.2439	4.35874e-13	+++++-	6.97694e-11	1.02561e-08	2.03469	1.43081	0.6207	0.5376
112616	CMTM7	7.24188	4.42535e-13	++++++	7.03571e-11	1.04128e-08	1.48757	1.19399		0.4572
5889	RAD51C	-7.22899	4.865e-13	------	7.68278e-11	1.14473e-08	0.681272	0.794425	-0.6139	-0.5484
5187	PER1	7.22038	5.18474e-13	++++++	8.10848e-11	1.21997e-08	1.52706	1.25566	0.6277	0.4886
10049	DNAJB6	7.21944	5.22027e-13	+++++-	8.10848e-11	1.22833e-08	1.77541	1.40439	0.5936	0.5076
28999	KLF15	7.21821	5.2669e-13	++++++	8.10848e-11	1.2393e-08	1.70727	1.39604	0.7262	0.5804
7007	TECTA	-7.21742	5.29798e-13	--?---	8.10848e-11	1.24662e-08	0.687548	0.816987	-0.6615	-0.5857
66036	MTMR9	-7.21719	5.30687e-13	------	8.10848e-11	1.24871e-08	0.588339	0.822574
4857	NOVA1	-7.20937	5.62217e-13	--?---	8.4935e-11	1.3229e-08	0.750106	0.835793	-0.6427	-0.5296
285	ANGPT2	7.20914	5.63105e-13	++?+++	8.4935e-11	1.32499e-08	1.91908	1.46023	0.6527	0.5454
29940	DSE	7.20756	5.69544e-13	++?+++	8.53591e-11	1.34014e-08	1.39714	1.25067	0.7104	0.5557
6774	STAT3	7.20273	5.90195e-13	++?+++	8.78942e-11	1.38873e-08	1.81096	1.2926	0.6846	0.5114
80263	TRIM45	-7.19372	6.30385e-13	--?--+	9.3289e-11	1.4833e-08	0.790758	0.857358		-0.4628
1032	CDKN2D	-7.18648	6.64802e-13	-----+	9.75279e-11	1.56428e-08	0.727087	0.8347	-0.7374	-0.6193
29933	GPR132	7.18519	6.71241e-13	???+++	9.75279e-11	1.57943e-08	1.26749	1.16946
6622	SNCA	-7.18513	6.71463e-13	------	9.75279e-11	1.57995e-08	0.506374	0.737314	-0.6596	-0.551
285282	RABL3	-7.181	6.92113e-13	--?---	9.99106e-11	1.62854e-08	0.761075	0.868175		-0.4484
10969	EBNA1BP2	-7.17953	6.99441e-13	------	1.00353e-10	1.64578e-08	0.606708	0.785475	-0.6508	-0.5184
85464	SSH2	7.175	7.23199e-13	-+++++	1.03133e-10	1.70169e-08	1.34975	1.13926	0.6554	0.5256
2796	GNRH1	7.17112	7.43849e-13	++?++-	1.05433e-10	1.75028e-08	1.34541	1.17179	0.7234	0.6011
55168	MRPS18A	-7.1703	7.4829e-13	-----+	1.05433e-10	1.76073e-08	0.763993	0.877041	-0.669	-0.5621
1052	CEBPD	7.16369	7.85372e-13	++?+++	1.09999e-10	1.84798e-08	2.75656	1.64416	0.6714	0.5094
1122	CHML	-7.1591	8.12017e-13	------	1.13058e-10	1.91068e-08	0.594826	0.779214	-0.7105	-0.5575
1308	COL17A1	-7.15762	8.20899e-13	???--+	1.13622e-10	1.93158e-08	0.806286	0.877751
64098	PARVG	7.15586	8.31557e-13	?+?+++	1.14424e-10	1.95665e-08	1.31836	1.21474	0.6107	-0.567
8673	VAMP8	7.15455	8.39551e-13	++++++	1.14852e-10	1.97546e-08	1.68594	1.30693	0.6045	0.4687
719	C3AR1	7.15167	8.57314e-13	++?+++	1.16605e-10	2.01726e-08	1.584	1.34602		0.4944
23764	MAFF	7.14766	8.82627e-13	++?+++	1.19141e-10	2.07682e-08	3.48984	1.79193	0.6636	0.4991
52	ACP1	-7.14507	8.99503e-13	------	1.19141e-10	2.11653e-08	0.547261	0.780599	-0.7076	-0.5617
84689	MS4A14	7.14488	9.00835e-13	++?++?	1.19141e-10	2.11966e-08	1.60823	1.35305	0.6036	0.5092
6696	SPP1	7.14485	9.00835e-13	++++++	1.19141e-10	2.11966e-08	1.93016	1.60922	0.639	0.5006
55617	TASP1	-7.1448	9.01279e-13	--?---	1.19141e-10	2.12071e-08	0.508377	0.720271	-0.7314	-0.5831
22986	SORCS3	-7.14163	9.22373e-13	------	1.21248e-10	2.17034e-08	0.65524	0.773734	-0.6536	-0.5592
151760		-7.13948	9.36806e-13	???--?	1.2242e-10	2.2043e-08	0.801977	0.843648
9499	MYOT	7.13876	9.41691e-13	+++++-	1.2242e-10	2.2158e-08	2.06255	1.46023	0.6514	0.516
84830	ADTRP	-7.1342	9.73444e-13	--?---	1.25852e-10	2.29051e-08	0.349199	0.654787
2002	ELK1	7.1327	9.84102e-13	++++++	1.26387e-10	2.31559e-08	1.38198	1.23049	0.6476	0.4844
55303	GIMAP4	7.13213	9.88321e-13	++++++	1.26387e-10	2.32552e-08	1.45382	1.22877	0.6531	0.5751
2937	GSS	-7.13008	1.00298e-12	-----+	1.27568e-10	2.36e-08	0.64741	0.828624	-0.6552	-0.5708
6804	STX1A	-7.12757	1.02163e-12	------	1.29241e-10	2.40389e-08	0.725173	0.81718	-0.658	-0.5812
6542	SLC7A2	7.12347	1.05249e-12	++?+++	1.32434e-10	2.47651e-08	3.48566	1.72147	0.7208	0.5786
85301	COL27A1	7.12006	1.07869e-12	++?+++	1.35009e-10	2.53816e-08	3.74734	1.5481	0.6057	0.5559
7260	TSSC1	-7.11656	1.10645e-12	------	1.37292e-10	2.60347e-08	0.784534	0.856551	-0.7051	-0.5767
10437	IFI30	7.11558	1.11444e-12	??++++	1.37292e-10	2.62228e-08	1.97081	1.5409	0.5931
839	CASP6	7.11558	1.11444e-12	++?+++	1.37292e-10	2.62228e-08	2.16322	1.33228	0.6978	0.574
7305	TYROBP	7.11319	1.13398e-12	++?+++	1.38712e-10	2.66826e-08	1.59427	1.31996		0.4416
79740	ZBBX	-7.11274	1.13776e-12	--?---	1.38712e-10	2.67714e-08	0.520039	0.716109		-0.5279
201229	LYRM9	-7.11177	1.14575e-12	--?--?	1.38967e-10	2.69595e-08	0.429555	0.626795
51023	MRPS18C	-7.10576	1.1966e-12	------	1.4439e-10	2.8156e-08	0.630965	0.819672	-0.6087	-0.5037
134510	UBLCP1	-7.09952	1.25189e-12	------	1.49035e-10	2.94569e-08	0.502435	0.741592	-0.6807	-0.5465
58526	MID1IP1	7.09934	1.25344e-12	++++++	1.49035e-10	2.94935e-08	1.95264	1.4214	0.6119	0.4737
83660	TLN2	-7.09878	1.25855e-12	------	1.49035e-10	2.96137e-08	0.686081	0.831905	-0.643	-0.5795
6750	SST	-7.09797	1.2661e-12	--?---	1.49035e-10	2.97913e-08	0.219646	0.482243	-0.7261	-0.5634
26355	FAM162A	-7.09788	1.26676e-12	--?---	1.49035e-10	2.9807e-08	0.496225	0.739133	-0.646	-0.5128
57574	2004-03-01	-7.09353	1.3074e-12	--?---	1.5305e-10	3.07631e-08	0.728228	0.822044		-0.5798
1837	DTNA	7.08356	1.40488e-12	++++++	1.62995e-10	3.30567e-08	3.22641	1.50212	0.7034	0.5976
7024	TFCP2	-7.08343	1.40621e-12	------	1.62995e-10	3.30881e-08	0.499931	0.817421
441089	RP11-323H21.4	-7.08126	1.42841e-12	???--?	1.64758e-10	3.36106e-08	0.892512	0.90561
834	CASP1	7.07995	1.44196e-12	++?+++	1.65509e-10	3.39293e-08	1.56451	1.25468	0.6033	0.474
80305	TRABD	7.07175	1.52989e-12	+-++++	1.74749e-10	3.59982e-08	1.37033	1.14225	0.7372	0.5698
79145	CHCHD7	-7.06444	1.61271e-12	--?---	1.82815e-10	3.79471e-08	0.565473	0.799534	-0.6314	-0.527
7803	PTP4A1	-7.06414	1.61604e-12	--?---	1.82815e-10	3.80254e-08	0.479313	0.712389	-0.621	-0.512
5829	PXN	7.05148	1.77036e-12	++?+++	1.99314e-10	4.16566e-08	1.53674	1.23784	0.7301	0.5561
26106		-7.04896	1.80256e-12	???--?	2.01972e-10	4.24142e-08	0.73993	0.792354
5510	PPP1R7	-7.04786	1.81677e-12	------	2.026e-10	4.27486e-08	0.594784	0.832735	-0.7259	-0.5813
400043	LOC400043	7.04645	1.83542e-12	++?++?	2.03714e-10	4.31874e-08	1.42121	1.25481
10923	SUB1	-7.04512	1.85296e-12	------	2.04696e-10	4.36002e-08	0.544286	0.75774	-0.7003	-0.5385
8797	TNFRSF10A	7.04297	1.88183e-12	++?+++	2.06913e-10	4.42794e-08	1.31518	1.15691		0.4591
966	CD59	7.03632	1.97375e-12	++?+++	2.15277e-10	4.64424e-08	1.53386	1.305	0.7094	0.5628
151657		7.03616	1.9762e-12	???++?	2.15277e-10	4.64999e-08	1.22203	1.17962
9409	PEX16	-7.03494	1.99352e-12	-----+	2.16163e-10	4.69074e-08	0.664635	0.856866		-0.5135
150166		7.02927	2.07612e-12	???++?	2.23875e-10	4.8851e-08	1.4458	1.34488
3875	KRT18	7.02877	2.08367e-12	??++++	2.23875e-10	4.90287e-08	1.5137	1.18035
64769	MEAF6	-7.02072	2.20735e-12	------	2.36086e-10	5.19388e-08	0.612027	0.809066	-0.667	-0.5461
8508	NIPSNAP1	-7.01879	2.23799e-12	------	2.3756e-10	5.26598e-08	0.548331	0.777129	-0.7019	-0.5667
5269	SERPINB6	7.01858	2.24132e-12	++++++	2.3756e-10	5.27382e-08	2.37893	1.31749	0.6819	0.5542
7334	UBE2N	-7.01708	2.26552e-12	------	2.39048e-10	5.33077e-08	0.56494	0.761915	-0.6435	-0.4802
143162	FRMPD2	-7.01589	2.28484e-12	???--+	2.4001e-10	5.37623e-08	0.513175	0.709106	-0.7585	-0.5988
837	CASP4	7.0138	2.31926e-12	++?+++	2.42543e-10	5.45721e-08	1.55661	1.25116	0.63	0.485
3606	IL18	7.00925	2.39608e-12	?+++++	2.49468e-10	5.63798e-08	1.75743	1.35433	0.5942	0.5083
51016	EMC9	-7.00325	2.50089e-12	------	2.586e-10	5.88459e-08	0.667003	0.847247
10417	SPON2	-7.00298	2.50577e-12	??---?	2.586e-10	5.89608e-08	0.482784	0.615204	-0.7431	-0.5282
2207	FCER1G	6.99729	2.60947e-12	++?+++	2.68126e-10	6.14008e-08	1.78277	1.3472	0.6051	0.4457
266812	NAP1L5	-6.99596	2.63456e-12	------	2.69527e-10	6.19912e-08	0.24633	0.622793	-0.7004	-0.5794
64147	KIF9	-6.98958	2.75713e-12	--?---	2.79657e-10	6.48752e-08	0.498805	0.770104	-0.6703	-0.5727
3423	IDS	-6.98957	2.75735e-12	--?---	2.79657e-10	6.48804e-08	0.786997	0.832427	-0.717	-0.6179
10095	ARPC1B	6.988	2.78821e-12	++++++	2.81574e-10	6.56067e-08	1.65161	1.26714	0.6103	0.4944
282974	STK32C	-6.98696	2.80909e-12	------	2.82469e-10	6.60978e-08	0.746381	0.843806	-0.6284	-0.51
197259	MLKL	6.983	2.88947e-12	++?+++	2.87227e-10	6.79891e-08	1.63125	1.2481	0.6482	0.5141
6510	SLC1A5	6.98299	2.88969e-12	-+++++	2.87227e-10	6.79944e-08	1.66616	1.19907	0.632	0.4845
63924	CIDEC	-6.98274	2.8948e-12	--?--+	2.87227e-10	6.81145e-08	0.837737	0.904449	-0.6873	-0.5968
3587	IL10RA	6.98224	2.90523e-12	++?+++	2.87227e-10	6.83601e-08	1.4322	1.28206	0.5946	0.4691
3704	ITPA	-6.98139	2.92277e-12	--?---	2.87753e-10	6.87729e-08	0.730249	0.848025	-0.6387	-0.5361
694	BTG1	6.97692	3.01714e-12	++++++	2.95806e-10	7.09934e-08	1.62606	1.25146	0.699	0.556
158763	ARHGAP36	-6.97417	3.07687e-12	+-?---	3.0041e-10	7.23988e-08	0.708009	0.883049
143279	HECTD2	-6.97237	3.11662e-12	--?---	3.03033e-10	7.3334e-08	0.688065	0.784967	-0.6107	-0.5169
220202	ATOH7	-6.96755	3.22498e-12	--?---	3.12279e-10	7.58837e-08	0.489242	0.781828	-0.659	-0.526
84674	CARD6	6.95838	3.44191e-12	???+++	3.31919e-10	8.09882e-08	1.40898	1.22767	0.6872	0.5893
55972	SLC25A40	-6.95661	3.48566e-12	--?---	3.34765e-10	8.20175e-08	0.571403	0.779465	-0.6057	-0.4645
4817	NIT1	-6.95327	3.56914e-12	-----+	3.41171e-10	8.3982e-08	0.665758	0.854942	-0.6538	-0.541
140	ADORA3	6.95279	3.58136e-12	++?+++	3.41171e-10	8.42693e-08	1.74927	1.30748	0.65	0.5184
26273	FBXO3	-6.95104	3.62621e-12	--?---	3.44051e-10	8.53247e-08	0.580331	0.767211	-0.6607	-0.5568
4689	NCF4	6.94792	3.70703e-12	?+?++-	3.50307e-10	8.72265e-08	1.51644	1.23797	0.6077	0.4707
79258	MMEL1	6.94226	3.85869e-12	++?+++	3.6318e-10	9.0795e-08	1.27327	1.13762	0.6496	0.5324
4701	NDUFA7	-6.94084	3.89777e-12	--?--+	3.65397e-10	9.17146e-08	0.593311	0.825012	-0.6594	-0.561
146923	RUNDC1	-6.94012	3.91776e-12	------	3.65813e-10	9.21848e-08	0.514135	0.781624	-0.6644	-0.5669
11329	STK38	6.93893	3.95084e-12	++++++	3.67444e-10	9.29633e-08	1.33083	1.18024	0.7192	0.5722
2913	GRM3	-6.93829	3.96883e-12	--?---	3.67663e-10	9.33865e-08	0.789053	0.858803
55011	PIH1D1	-6.93675	4.01212e-12	------	3.70138e-10	9.44053e-08	0.80323	0.904753	-0.6106	-0.4476
5996	RGS1	6.93623	4.027e-12	++?+++	3.70138e-10	9.47553e-08	2.71681	1.93282
3122	HLA-DRA	6.93568	4.04277e-12	?+?++-	3.70141e-10	9.51263e-08	1.80029	1.39985		0.4428
2897	GRIK1	-6.93502	4.06164e-12	--?---	3.70428e-10	9.55704e-08	0.717115	0.836695	-0.7082	-0.5667
9369	NRXN3	-6.93177	4.15601e-12	--?---	3.7684e-10	9.77909e-08	0.548393	0.745366	-0.6948	-0.5846
84303	CHCHD6	-6.93104	4.17755e-12	-----+	3.7684e-10	9.82977e-08	0.67742	0.815744	-0.7358	-0.6044
115827	RAB3C	-6.93096	4.17999e-12	--?---	3.7684e-10	9.83552e-08	0.537314	0.730885	-0.6333	-0.5373
80230	RUFY1	6.92998	4.20908e-12	++?+++	3.78014e-10	9.90396e-08	1.18813	1.12883	0.7186	0.618
165	AEBP1	6.92346	4.40736e-12	++?+++	3.91972e-10	1.03705e-07	2.35708	1.52578	0.6569	0.495
11198	SUPT16H	-6.92335	4.41092e-12	------	3.91972e-10	1.03789e-07	0.561947	0.854922
7432	VIP	-6.92323	4.41447e-12	------	3.91972e-10	1.03872e-07	0.473775	0.742616	-0.7332	-0.5332
23601	CLEC5A	6.92251	4.43712e-12	?+?++-	3.92501e-10	1.04405e-07	1.55804	1.26369		0.4907
441453		-6.92073	4.49329e-12	???--?	3.95982e-10	1.05727e-07	0.767159	0.814288
4982	TNFRSF11B	6.92017	4.51084e-12	++?+++	3.96045e-10	1.0614e-07	2.13414	1.46033	0.6451	0.5031
221424	LRRC73	-6.91621	4.63873e-12	--?---	4.04818e-10	1.09149e-07	0.685746	0.777605
8463	TEAD2	6.91602	4.64517e-12	?+++++	4.04818e-10	1.09301e-07	1.64922	1.28836	0.6576	0.5456
1997	ELF1	6.91366	4.72333e-12	++++++	4.10111e-10	1.1114e-07	1.47376	1.25759	0.7008	0.6006
56245	C21orf62	6.89754	5.29088e-12	++?+++	4.56387e-10	1.24494e-07	1.58604	1.31393	0.6467	0.5298
8635	RNASET2	6.89743	5.2951e-12	++++++	4.56387e-10	1.24594e-07	1.3908	1.2348	0.6349	0.5221
116842	LEAP2	6.89424	5.41522e-12	++?+++	4.65037e-10	1.2742e-07	1.65186	1.2483	0.6734	0.5917
201134	CEP112	6.89325	5.45342e-12	++?+++	4.66614e-10	1.28319e-07	1.21615	1.11813
399818	METTL10	-6.89158	5.51759e-12	--?---	4.70394e-10	1.29829e-07	0.759452	0.83316	-0.6317	-0.5183
51134	CCDC41	-6.88979	5.58753e-12	--?---	4.74638e-10	1.31475e-07	0.634154	0.834143	-0.6308	-0.5407
4502	MT2A	6.8892	5.61062e-12	++++++	4.74885e-10	1.32018e-07	2.28105	1.52783	0.6683	0.5344
116	ADCYAP1	-6.88538	5.76339e-12	--?---	4.86067e-10	1.35613e-07	0.368177	0.606894	-0.7382	-0.561
10777	ARPP21	-6.87593	6.15863e-12	-----?	5.17545e-10	1.44913e-07	0.513703	0.659958
5549	PRELP	6.87451	6.22014e-12	++?+++	5.20853e-10	1.4636e-07	2.59545	1.48756	0.6403	0.5239
10205	MPZL2	6.87328	6.27409e-12	++++++	5.23508e-10	1.47629e-07	1.6893	1.29182	0.6256	0.5016
3268	AGFG2	6.87178	6.34048e-12	++?+++	5.27179e-10	1.49192e-07	1.38157	1.17324	0.6751	0.5329
27077	B9D1	-6.87064	6.39155e-12	--?---	5.29554e-10	1.50393e-07	0.726755	0.828485	-0.7338	-0.6092
3291	HSD11B2	6.86823	6.50013e-12	???+++	5.3666e-10	1.52948e-07	1.78578	1.3663	0.6768	0.5276
9734	HDAC9	-6.86481	6.65801e-12	--?---	5.47772e-10	1.56663e-07	0.752592	0.847374	-0.7074	-0.5726
10920	COPS8	-6.86054	6.86029e-12	------	5.62448e-10	1.61423e-07	0.608064	0.817968	-0.6537	-0.5284
8867	SYNJ1	-6.85977	6.89693e-12	--?---	5.63489e-10	1.62285e-07	0.577722	0.755815	-0.6372	-0.4916
388489		6.85584	7.08944e-12	???++?	5.77213e-10	1.66815e-07	1.1161	1.09892
23305	ACSL6	-6.85313	7.22511e-12	--?---	5.8623e-10	1.70007e-07	0.756038	0.812647		-0.5025
5393	EXOSC9	-6.8488	7.44738e-12	------	6.02188e-10	1.75237e-07	0.741933	0.864405
253558	LCLAT1	-6.84829	7.47402e-12	--?---	6.02273e-10	1.75864e-07	0.639031	0.818412	-0.6355	-0.5121
7097	TLR2	6.84702	7.54063e-12	++?+++	6.05284e-10	1.77431e-07	2.06195	1.33168	0.6706	0.505
10180	RBM6	6.84659	7.56284e-12	++++++	6.05284e-10	1.77954e-07	2.27644	1.29778	0.6167	0.5274
8428	STK24	-6.84542	7.62523e-12	-+?---	6.08209e-10	1.79422e-07	0.725673	0.865085	-0.674	-0.588
23433	RHOQ	6.84466	7.66565e-12	++?+++	6.09367e-10	1.80373e-07	2.51928	1.40668	0.6913	0.6033
5371	PML	6.83263	8.33733e-12	++?+++	6.6053e-10	1.96177e-07	1.26687	1.13479
254887	ZDHHC23	-6.8307	8.44991e-12	--?---	6.67202e-10	1.98826e-07	0.584703	0.767602	-0.6305	-0.5383
55530	SVOP	-6.82588	8.73879e-12	--?---	6.87705e-10	2.05624e-07	0.55336	0.691611	-0.7234	-0.6249
57522	SRGAP1	6.82534	8.77187e-12	++++++	6.88007e-10	2.06402e-07	1.89888	1.33113	0.7036	0.5972
441054	C4orf47	6.82178	8.9917e-12	++?++?	7.02906e-10	2.11575e-07	1.31651	1.24441	0.6235	0.5387
119504	ANAPC16	6.81908	9.16223e-12	++?++-	7.13865e-10	2.15587e-07	2.72926	1.37993
4601	MXI1	6.81256	9.58811e-12	++?+++	7.44581e-10	2.25608e-07	2.65716	1.37305	0.7161	0.605
256130	TMEM196	-6.80917	9.81659e-12	--?---	7.56149e-10	2.30984e-07	0.59897	0.811265	-0.6207	-0.5199
51534	VTA1	-6.80905	9.82459e-12	------	7.56149e-10	2.31172e-07	0.489193	0.76653	-0.6277	-0.4902
9447	AIM2	6.80892	9.83347e-12	???+++	7.56149e-10	2.31381e-07	1.23171	1.19137
3399	ID3	6.80691	9.97202e-12	++++++	7.64305e-10	2.34642e-07	2.7097	1.49806	0.6768	0.581
9056	SLC7A7	6.80611	1.00269e-11	++?++-	7.66014e-10	2.35932e-07	1.60987	1.22711	0.6294	0.529
11261	CHP1	-6.80405	1.01716e-11	------	7.74559e-10	2.39339e-07	0.561904	0.805396
85477	SCIN	6.79632	1.07323e-11	++++++	8.14616e-10	2.52531e-07	2.17023	1.48414	0.6008	0.4479
2701	GJA4	6.79578	1.07725e-11	++++++	8.15038e-10	2.53477e-07	1.6545	1.27972	0.6151	0.4806
9662	CEP135	6.79476	1.08493e-11	-+?++-	8.1822e-10	2.55285e-07	1.2014	1.07211	0.6948	0.6106
9742	IFT140	6.78888	1.1301e-11	++?+++	8.49558e-10	2.65912e-07	1.49831	1.19672	0.6081	0.479
6588	SLN	-6.78795	1.13738e-11	--?---	8.5231e-10	2.67625e-07	0.562039	0.67372	-0.6678	-0.5649
56341	PRMT8	-6.78498	1.16098e-11	--?---	8.67235e-10	2.73179e-07	0.491386	0.706099	-0.7145	-0.6066
220929	ZNF438	6.78016	1.20044e-11	-++++-	8.93872e-10	2.82463e-07	1.20808	1.06508	0.7476	0.6328
11334	TUSC2	-6.77704	1.22666e-11	------	9.08015e-10	2.88634e-07	0.680664	0.848472	-0.7252	-0.5773
6522	SLC4A2	6.77698	1.22715e-11	++++++	9.08015e-10	2.88749e-07	1.83954	1.28691	0.6319	0.5303
84868	HAVCR2	6.77649	1.23126e-11	++?+++	9.08199e-10	2.89715e-07	1.33764	1.1994
81831	NETO2	-6.77185	1.27149e-11	------	9.34945e-10	2.99183e-07	0.609785	0.745851	-0.6958	-0.5398
84964	ALKBH6	-6.77067	1.28189e-11	+-?---	9.3965e-10	3.01628e-07	0.826522	0.919194	-0.7197	-0.6018
3315	HSPB1	6.76927	1.2943e-11	++++++	9.45559e-10	3.04548e-07	2.17214	1.52492	0.6627	0.5252
10947	AP3M2	-6.76886	1.29798e-11	------	9.45559e-10	3.05416e-07	0.588036	0.817212	-0.6524	-0.5464
25907	TMEM158	-6.76644	1.31994e-11	--?--?	9.55961e-10	3.10583e-07	0.766972	0.791161	-0.664	-0.5531
23065	EMC1	-6.76639	1.32039e-11	------	9.55961e-10	3.10687e-07	0.594714	0.839073
51617	HMP19	-6.76265	1.35487e-11	------	9.77918e-10	3.18801e-07	0.483931	0.714221	-0.6902	-0.5803
2012	EMP1	6.76207	1.36033e-11	++++++	9.78858e-10	3.20087e-07	2.30325	1.54762	0.6157	0.4501
3149	HMGB3	-6.75706	1.40821e-11	--?---	1.01022e-09	3.31351e-07	0.497565	0.779017	-0.6056	-0.4833
79709	COLGALT1	6.75492	1.42912e-11	++++++	1.02211e-09	3.36273e-07	1.54141	1.1584
51338	MS4A4A	6.754	1.43823e-11	++?+++	1.0255e-09	3.38415e-07	1.9223	1.44219
53335	BCL11A	-6.75262	1.45202e-11	--+---	1.0322e-09	3.41659e-07	0.661977	0.827719	-0.6724	-0.5467
5368	PNOC	-6.75168	1.46145e-11	-??---	1.03578e-09	3.4388e-07	0.681716	0.752608	-0.7201	-0.5351
4542	MYO1F	6.75122	1.46605e-11	?+?+++	1.03592e-09	3.44961e-07	1.44497	1.2288	0.61	0.4802
4245	MGAT1	6.75004	1.47808e-11	++++++	1.0413e-09	3.47793e-07	1.44802	1.16445	0.635	0.5381
65982	ZSCAN18	-6.74762	1.50293e-11	-----+	1.05564e-09	3.5364e-07	0.685491	0.873668
6916	TBXAS1	6.74572	1.52269e-11	?+?+++	1.06634e-09	3.5829e-07	1.54152	1.26898		0.4579
1325	CORT	-6.7451	1.52924e-11	--?--?	1.06775e-09	3.59831e-07	0.681977	0.799727	-0.7548	-0.5548
115948	CCDC151	6.74027	1.58096e-11	+++++-	1.09737e-09	3.71999e-07	1.42104	1.21494	0.6297	0.5201
81844	TRIM56	6.74026	1.581e-11	++++++	1.09737e-09	3.7201e-07	1.7222	1.32866	0.6787	0.5502
2192	FBLN1	6.73815	1.60421e-11	++++++	1.1102e-09	3.7747e-07	1.71784	1.2388	0.6033	0.5014
1404	HAPLN1	-6.73295	1.6626e-11	--?---	1.14725e-09	3.91211e-07	0.583867	0.749234	-0.6905	-0.5405
64072	CDH23	6.73226	1.67051e-11	???+++	1.14933e-09	3.93071e-07	1.3526	1.23816		0.522
9332	CD163	6.7313	1.6815e-11	-+?+++	1.15176e-09	3.95657e-07	2.05652	1.49362	0.5977	0.4788
11020	IFT27	-6.7311	1.68383e-11	------	1.15176e-09	3.96205e-07	0.74902	0.873206
23526	HMHA1	6.7278	1.72253e-11	++?+++	1.17482e-09	4.05312e-07	1.39854	1.19887	0.6489	0.5032
23607	CD2AP	6.72679	1.7345e-11	++?+++	1.17956e-09	4.08128e-07	1.28237	1.15485	0.6768	0.5707
439938	LOC439938	-6.72565	1.74811e-11	--?---	1.18537e-09	4.11331e-07	0.593494	0.827702
22794	CASC3	6.72503	1.75555e-11	++++++	1.18537e-09	4.13081e-07	1.42826	1.20169	0.6862	0.5523
1861	TOR1A	-6.72462	1.76053e-11	--?---	1.18537e-09	4.14252e-07	0.728674	0.867941	-0.639	-0.5296
57149	LYRM1	-6.7244	1.76319e-11	------	1.18537e-09	4.14879e-07	0.526453	0.840334	-0.663	-0.5013
3479	IGF1	-6.72132	1.80089e-11	--?---	1.20727e-09	4.2375e-07	0.579891	0.781524	-0.7103	-0.5481
216	ALDH1A1	-6.72027	1.8139e-11	------	1.21253e-09	4.26812e-07	0.678994	0.77918
2572	GAD2	-6.71835	1.83791e-11	------	1.2251e-09	4.3246e-07	0.594662	0.67728	-0.673	-0.5371
5462	POU5F1P1	6.71481	1.88312e-11	??++++	1.25169e-09	4.43097e-07	1.16308	1.11982
25959	KANK2	6.71268	1.9108e-11	++?+++	1.26538e-09	4.49612e-07	2.65174	1.47042	0.6538	0.5409
10307	APBB3	-6.7124	1.91447e-11	--?---	1.26538e-09	4.50474e-07	0.736724	0.851337	-0.6398	-0.5402
151176	FAM132B	-6.71174	1.92315e-11	--?--+	1.26651e-09	4.52517e-07	0.713515	0.866749	-0.696	-0.5739
94121	SYTL4	6.71145	1.92695e-11	++++++	1.26651e-09	4.53411e-07	1.85149	1.50953	0.6951	0.5857
5927	KDM5A	6.71092	1.93401e-11	++++++	1.26761e-09	4.55072e-07	1.45373	1.18271	0.7182	0.5633
60592	SCOC	-6.70481	2.01674e-11	------	1.31817e-09	4.74539e-07	0.758328	0.837148	-0.7027	-0.5535
30835	CD209	6.70401	2.02778e-11	?+?++-	1.32171e-09	4.77136e-07	1.28725	1.10984
151195	CCNYL1	-6.70315	2.03979e-11	--?---	1.32586e-09	4.79963e-07	0.578985	0.80944	-0.6553	-0.4887
1737	DLAT	-6.7021	2.05447e-11	------	1.33173e-09	4.83416e-07	0.696484	0.823504	-0.6589	-0.4978
22927	HABP4	-6.70009	2.08287e-11	------	1.34642e-09	4.90099e-07	0.53429	0.81458	-0.6662	-0.5572
8723	SNX4	-6.69268	2.19122e-11	------	1.41259e-09	5.15595e-07	0.746083	0.850013
138151	NACC2	6.69219	2.19851e-11	++?+++	1.41341e-09	5.17309e-07	3.88089	1.58215	0.6573	0.5514
2919	CXCL1	6.69092	2.21771e-11	++?+++	1.42188e-09	5.21828e-07	1.97306	1.44214		0.4598
23351	KHNYN	6.68893	2.24805e-11	++?+++	1.43741e-09	5.28965e-07	1.69331	1.24122	0.6863	0.5746
9373	PLAA	-6.68717	2.27525e-11	--?---	1.45086e-09	5.35366e-07	0.769238	0.845258	-0.5937	-0.4988
30818	KCNIP3	-6.68564	2.29921e-11	--?---	1.46217e-09	5.41003e-07	0.769132	0.834455	-0.5954	-0.4628
22999	RIMS1	-6.68468	2.31433e-11	--?---	1.46782e-09	5.44561e-07	0.525053	0.729928	-0.6936	-0.586
1622	DBI	6.68336	2.33529e-11	++?++-	1.47713e-09	5.49493e-07	1.50674	1.20884	0.6913	0.5402
51490	C9orf114	6.68135	2.36744e-11	++?+++	1.49345e-09	5.57059e-07	1.55683	1.17837
23002	DAAM1	6.68057	2.38016e-11	++++++	1.49747e-09	5.60052e-07	1.79744	1.23667	0.6086	0.4749
286184		-6.67702	2.43854e-11	???--?	1.5301e-09	5.73788e-07	0.791981	0.831733
145226	RDH12	-6.67216	2.52061e-11	-??---	1.57739e-09	5.93099e-07	0.597355	0.782014	-0.6604	-0.5165
79836	LONRF3	6.66995	2.55889e-11	++?++-	1.5971e-09	6.02106e-07	3.20325	1.41235	0.6573	0.5211
1959	EGR2	-6.66457	2.65439e-11	--?---	1.65232e-09	6.24577e-07	0.53638	0.746348	-0.6711	-0.4893
516	ATP5G1	-6.66236	2.69462e-11	--?---	1.672e-09	6.34045e-07	0.526258	0.790257	-0.7044	-0.5986
128866	CHMP4B	-6.66192	2.70275e-11	-----+	1.672e-09	6.35957e-07	0.687294	0.859148	-0.6554	-0.5265
2785	GNG3	-6.66136	2.71296e-11	------	1.672e-09	6.3836e-07	0.561423	0.723675	-0.7189	-0.6008
2847	MCHR1	-6.66128	2.71443e-11	--?---	1.672e-09	6.38705e-07	0.573005	0.778776	-0.6763	-0.5463
58495	OVOL2	-6.65971	2.74372e-11	--?---	1.68101e-09	6.45596e-07	0.715823	0.834686		-0.468
4692	NDN	-6.65951	2.74747e-11	------	1.68101e-09	6.46479e-07	0.505711	0.780135	-0.6707	-0.508
79890	RIN3	6.65935	2.75049e-11	++?+++	1.68101e-09	6.4719e-07	1.5083	1.2241	0.6611	0.5186
3113	HLA-DPA1	6.6587	2.76257e-11	++++++	1.68202e-09	6.50032e-07	1.79882	1.4038
57110	HRASLS	-6.6585	2.76643e-11	------	1.68202e-09	6.50941e-07	0.61945	0.81616	-0.6883	-0.538
6429	SRSF4	6.65641	2.80607e-11	+++++-	1.70172e-09	6.60267e-07	1.47546	1.13443
9442	MED27	-6.6555	2.82341e-11	--?--+	1.70784e-09	6.64348e-07	0.767022	0.906775		-0.5152
5372	PMM1	-6.65363	2.8596e-11	------	1.72529e-09	6.72864e-07	0.672013	0.852075	-0.6289	-0.4543
84251	SGIP1	-6.65051	2.92075e-11	--?---	1.75768e-09	6.87253e-07	0.533912	0.768489	-0.6802	-0.5531
3659	IRF1	6.64902	2.95042e-11	++?+++	1.771e-09	6.94233e-07	1.81852	1.3743
6894	TARBP1	-6.64549	3.02205e-11	--?--+	1.80938e-09	7.11088e-07	0.581054	0.76897	-0.6348	-0.5559
79717	PPCS	-6.64423	3.04816e-11	--?---	1.82039e-09	7.17232e-07	0.662609	0.821013	-0.6432	-0.5034
2995	GYPC	6.64138	3.10756e-11	?+++++	1.85116e-09	7.31209e-07	1.7567	1.32144	0.6364	0.512
1903	S1PR3	6.64084	3.11906e-11	++?++?	1.85332e-09	7.33915e-07	1.75299	1.43559	0.6928	0.5416
80231	CXorf21	6.63997	3.13751e-11	++?++-	1.85959e-09	7.38257e-07	1.44551	1.16587		0.4632
3635	INPP5D	6.63723	3.19631e-11	?+?+++	1.88968e-09	7.52092e-07	1.43455	1.24647	0.6604	0.5555
286367	LOC286367	-6.63649	3.2125e-11	-??--?	1.89449e-09	7.55901e-07	0.608733	0.740771
57159	TRIM54	-6.62705	3.42473e-11	???---	2.0146e-09	8.05838e-07	0.830899	0.883939	-0.663	-0.5287
389473		-6.62613	3.44602e-11	???--?	2.02207e-09	8.10849e-07	0.797539	0.832364
55274	PHF10	6.62156	3.55429e-11	++?+++	2.08041e-09	8.36324e-07	1.47139	1.22173	0.7009	0.5933
29118	DDX25	-6.6201	3.58957e-11	------	2.09585e-09	8.44627e-07	0.654993	0.799503	-0.65	-0.5822
83862	TMEM120A	6.61961	3.60156e-11	++++++	2.09764e-09	8.47448e-07	1.28445	1.1154	0.619	0.4966
3575	IL7R	6.61802	3.64042e-11	???+++	2.11016e-09	8.56591e-07	1.1951	1.13858
55222	LRRC20	-6.618	3.641e-11	--?--+	2.11016e-09	8.56727e-07	0.668	0.855419	-0.6636	-0.6142
23229	ARHGEF9	-6.61721	3.66047e-11	------	2.11624e-09	8.61309e-07	0.589328	0.7586	-0.6324	-0.5665
51382	ATP6V1D	-6.61579	3.69573e-11	------	2.13139e-09	8.69606e-07	0.467118	0.768737	-0.6431	-0.5327
83451	ABHD11	-6.61329	3.75862e-11	+-?--+	2.16235e-09	8.84402e-07	0.792015	0.92541	-0.6128	-0.5184
7915	ALDH5A1	-6.61091	3.81972e-11	+-----	2.19215e-09	8.98781e-07	0.753349	0.913962
252983	STXBP4	6.60451	3.98837e-11	++?++-	2.28336e-09	9.38462e-07	1.23844	1.14064	0.6672	0.5276
1678	TIMM8A	-6.60344	4.0173e-11	--?---	2.29434e-09	9.4527e-07	0.532554	0.775653	-0.6625	-0.5209
286410	ATP11C	6.60239	4.04572e-11	++?+++	2.30498e-09	9.51958e-07	2.09312	1.32277	0.7092	0.6025
9737	GPRASP1	-6.60028	4.10387e-11	--?---	2.33247e-09	9.65641e-07	0.336051	0.662909	-0.6725	-0.564
945	CD33	6.59932	4.1305e-11	??++++	2.34194e-09	9.71906e-07	1.42818	1.21694
6039	RNASE6	6.59834	4.15779e-11	?+?+++	2.35175e-09	9.78327e-07	1.55163	1.31965		0.4707
115265	DDIT4L	6.59546	4.23948e-11	++++++	2.3922e-09	9.97549e-07	2.65871	1.4877	0.6556	0.5371
10475	TRIM38	6.59501	4.2522e-11	++?+++	2.39364e-09	1.00054e-06	1.32941	1.19254	0.5931	0.4873
140890	SREK1	6.59051	4.38323e-11	++?+++	2.46151e-09	1.03137e-06	1.30615	1.19014
10368	CACNG3	-6.58874	4.43585e-11	------	2.48513e-09	1.04376e-06	0.656124	0.749382	-0.6665	-0.5866
7436	VLDLR	-6.58759	4.47027e-11	--?---	2.49362e-09	1.05185e-06	0.633005	0.790931	-0.6048	-0.5074
6092	ROBO2	-6.58752	4.4722e-11	--?---	2.49362e-09	1.05231e-06	0.546274	0.677855	-0.6498	-0.55
713	C1QB	6.58545	4.53495e-11	-+?+++	2.52263e-09	1.06707e-06	1.69212	1.30683		0.4554
1961	EGR4	-6.58451	4.5639e-11	-----+	2.53275e-09	1.07389e-06	0.6715	0.792446	-0.5957
10776	ARPP19	-6.58213	4.63756e-11	--?---	2.56757e-09	1.09122e-06	0.468878	0.682685	-0.6931	-0.5326
9472	AKAP6	-6.58087	4.67704e-11	------	2.58335e-09	1.10051e-06	0.622054	0.793804	-0.6392	-0.5514
4704	NDUFA9	-6.57506	4.86327e-11	------	2.67992e-09	1.14433e-06	0.634313	0.82197	-0.6673	-0.502
379	ARL4D	-6.57264	4.94307e-11	--?---	2.71753e-09	1.1631e-06	0.71144	0.812473	-0.707	-0.5214
27439	CECR6	-6.57199	4.96474e-11	--?---	2.72308e-09	1.1682e-06	0.70219	0.81323	-0.69	-0.5946
54502	RBM47	6.5709	5.00113e-11	?+?+++	2.73667e-09	1.17677e-06	1.42196	1.22868
2308	FOXO1	6.56598	5.16915e-11	++++++	2.82148e-09	1.2163e-06	2.66807	1.34446	0.7157	0.5876
51477	ISYNA1	6.56567	5.1801e-11	++++++	2.82148e-09	1.21888e-06	1.77487	1.30797		0.4443
90871	C9orf123	-6.5649	5.20692e-11	--?---	2.82954e-09	1.22519e-06	0.51229	0.786886	-0.6128	-0.4932
1960	EGR3	-6.56432	5.22717e-11	+-?---	2.834e-09	1.22995e-06	0.592236	0.793728	-0.6614	-0.553
389185		6.56273	5.28311e-11	???++?	2.85446e-09	1.24312e-06	2.18554	1.72284
10346	TRIM22	6.56256	5.28919e-11	++?+++	2.85446e-09	1.24455e-06	1.43159	1.33755	0.6444	0.4966
4208	MEF2C	-6.56158	5.32392e-11	------	2.86663e-09	1.25272e-06	0.424199	0.726868	-0.6523	-0.506
118788	PIK3AP1	6.55929	5.40659e-11	?+?+++	2.9045e-09	1.27217e-06	1.68221	1.32686
55240	STEAP3	6.55717	5.48395e-11	++?+++	2.93935e-09	1.29037e-06	1.39335	1.1901	0.5951	0.4633
55084	SOBP	-6.55554	5.54425e-11	--?---	2.96492e-09	1.30456e-06	0.740508	0.855874	-0.7091	-0.525
8542	APOL1	6.55236	5.6634e-11	???+++	3.02177e-09	1.3326e-06	1.20683	1.18374
1958	EGR1	-6.55151	5.69584e-11	-----+	3.0322e-09	1.34023e-06	0.504392	0.727415	-0.7055	-0.5325
54541	DDIT4	6.54949	5.77325e-11	++?+++	3.06647e-09	1.35845e-06	3.08111	1.59069	0.6907	0.5565
9589	WTAP	6.54885	5.79801e-11	-+++++	3.07268e-09	1.36427e-06	0.661123	1.06034	0.6526	0.5178
3109	HLA-DMB	6.54648	5.89087e-11	++++++	3.11488e-09	1.38612e-06	1.49234	1.2665
5201	PFDN1	-6.54609	5.90619e-11	--?---	3.11598e-09	1.38973e-06	0.610783	0.848969	-0.6168	-0.4992
51031	GLOD4	-6.54554	5.92812e-11	------	3.12055e-09	1.39489e-06	0.492754	0.80134	-0.6425	-0.5457
4500	MT1L	6.5424	6.05374e-11	???+++	3.17956e-09	1.42444e-06	1.98882	1.46127	0.6817	0.5497
5664	PSEN2	-6.53822	6.22551e-11	------	3.2625e-09	1.46486e-06	0.662258	0.846402	-0.6315	-0.5141
140689	CBLN4	-6.5354	6.3441e-11	--?---	3.31726e-09	1.49277e-06	0.425862	0.65262	-0.725	-0.5693
25804	LSM4	-6.53411	6.39888e-11	-----+	3.33849e-09	1.50566e-06	0.713746	0.889259	-0.6549	-0.5588
754	PTTG1IP	6.52886	6.62708e-11	++++++	3.44989e-09	1.55935e-06	1.86541	1.32797	0.7252	0.5922
1355	COX15	-6.52189	6.94274e-11	--?---	3.60624e-09	1.63363e-06	0.704194	0.852193	-0.6091	-0.465
79840	NHEJ1	6.52099	6.98426e-11	???++?	3.61981e-09	1.6434e-06	1.21291	1.16009	0.6124	0.5259
36	ACADSB	-6.51874	7.09028e-11	--?--?	3.66669e-09	1.66834e-06	0.688888	0.783386		-0.4827
5306	PITPNA	-6.51696	7.17486e-11	------	3.69879e-09	1.68824e-06	0.716776	0.855271	-0.7082	-0.5646
441046		-6.51677	7.18379e-11	???--+	3.69879e-09	1.69035e-06	0.764986	0.883862
83959	SLC4A11	6.5159	7.22562e-11	++?+++	3.7122e-09	1.70019e-06	1.822	1.34218	0.5906	0.4952
55841	WWC3	6.51447	7.29452e-11	++++++	3.73944e-09	1.7164e-06	1.98922	1.28428	0.6692	0.5165
5122	PCSK1	-6.51113	7.4587e-11	------	3.81529e-09	1.75503e-06	0.22724	0.550383	-0.6867	-0.5606
10672	GNA13	6.50966	7.53235e-11	++++++	3.83189e-09	1.77236e-06	2.40833	1.36805	0.7184	0.5861
10413	YAP1	6.50932	7.54941e-11	++++++	3.83189e-09	1.77638e-06	2.91701	1.39328	0.6502	0.5334
1114	CHGB	-6.50926	7.55227e-11	------	3.83189e-09	1.77705e-06	0.314554	0.598387	-0.6565	-0.562
2563	GABRD	-6.50917	7.55662e-11	------	3.83189e-09	1.77807e-06	0.649785	0.77408	-0.6954	-0.603
84284	NTPCR	-6.50885	7.57259e-11	------	3.83189e-09	1.78183e-06	0.608522	0.834062
90271	LINC00263	6.50729	7.65186e-11	++?++?	3.8637e-09	1.80048e-06	1.51346	1.29337
7145	TNS1	6.5064	7.69746e-11	++?+++	3.8784e-09	1.81121e-06	2.17433	1.37364	0.6609	0.5602
10874	NMU	-6.5045	7.79536e-11	?-?---	3.91934e-09	1.83425e-06	0.554002	0.771156	-0.7224	-0.5221
706	TSPO	6.50016	8.02323e-11	++?+++	4.0253e-09	1.88787e-06	1.27961	1.17668	0.6746	0.5419
171489	SPANXE	6.49729	8.17793e-11	???++?	4.09418e-09	1.92427e-06	1.16127	1.14743
63916	ELMO2	-6.49437	8.33826e-11	--?---	4.16186e-09	1.96199e-06	0.837977	0.899372	-0.6078	-0.4872
63940	GPSM3	6.49389	8.36498e-11	?+?+++	4.16186e-09	1.96828e-06	1.58617	1.24525	0.6698	0.5441
10791	VAMP5	6.49386	8.36617e-11	++++++	4.16186e-09	1.96856e-06	1.42136	1.19639	0.6015	0.5162
4602	MYB	-6.49319	8.40372e-11	???---	4.16564e-09	1.9774e-06	0.802342	0.881766	-0.645	-0.5095
4582	MUC1	6.49309	8.40918e-11	++?+++	4.16564e-09	1.97868e-06	1.47959	1.18795		0.4573
55332	DRAM1	6.49154	8.49629e-11	-+?+++	4.19995e-09	1.99918e-06	1.30521	1.14158	0.6374	0.4965
840	CASP7	6.49072	8.5425e-11	++?+++	4.21394e-09	2.01005e-06	1.70807	1.33266	0.6536	0.5164
2766	GMPR	6.49003	8.5822e-11	++++++	4.22125e-09	2.01939e-06	1.5125	1.29585	0.6414	0.5523
79960	PHF17	-6.48983	8.59319e-11	--?---	4.22125e-09	2.02198e-06	0.594924	0.813937	-0.6326	-0.5562
121268	RHEBL1	-6.48909	8.63538e-11	--?---	4.23314e-09	2.03191e-06	0.650134	0.845714	-0.712	-0.5703
55160	ARHGEF10L	6.48701	8.7558e-11	++?+++	4.28324e-09	2.06024e-06	1.76039	1.18656		0.4477
1945	EFNA4	6.48383	8.94231e-11	???+++	4.36541e-09	2.10413e-06	1.36876	1.18884	0.6898	0.5729
2567	GABRG3	-6.48347	8.96361e-11	?-----	4.36674e-09	2.10914e-06	0.674064	0.816225	-0.6061	-0.5232
51123	ZNF706	-6.48192	9.05609e-11	--?---	4.40268e-09	2.1309e-06	0.740763	0.859137		-0.4991
79041	TMEM38A	-6.47997	9.17384e-11	--?---	4.45073e-09	2.1586e-06	0.535008	0.791171	-0.6594	-0.5274
440982		6.47905	9.23048e-11	???++?	4.469e-09	2.17193e-06	1.25404	1.20404
1796	DOK1	6.47737	9.33382e-11	??++++	4.50975e-09	2.19625e-06	1.544	1.25147	0.7006	0.5868
51284	TLR7	6.4761	9.4122e-11	++?+++	4.52996e-09	2.21469e-06	1.36265	1.17252
6646	SOAT1	6.47607	9.41416e-11	++?++-	4.52996e-09	2.21515e-06	1.2764	1.1655	0.6422	0.5532
55194	EVA1B	6.4754	9.45581e-11	+-++++	4.54072e-09	2.22495e-06	1.74415	1.23424
85014	TMEM141	-6.47488	9.4887e-11	------	4.54723e-09	2.23269e-06	0.693372	0.8687	-0.6867	-0.5856
387856	C12orf68	-6.46998	9.80189e-11	--?---	4.68488e-09	2.30639e-06	0.472972	0.736575	-0.6975	-0.5735
7762	ZNF215	-6.46976	9.81575e-11	???---	4.68488e-09	2.30965e-06	0.760653	0.806456	-0.6362	-0.5612
6907	TBL1X	6.46925	9.84914e-11	++++++	4.6913e-09	2.3175e-06	2.66738	1.40406	0.6582	0.5365
57572	DOCK6	6.46544	1.01005e-10	++++++	4.80132e-09	2.37665e-06	1.76096	1.25895	0.6367	0.5256
84253	GARNL3	-6.46425	1.01799e-10	-----+	4.82932e-09	2.39534e-06	0.791332	0.88703		-0.5675
23381	SMG5	6.46389	1.02043e-10	+++++-	4.83115e-09	2.40108e-06	1.37102	1.12948	0.6266	0.5174
10148	EBI3	6.4633	1.02444e-10	???++-	4.84036e-09	2.4105e-06	1.56242	1.26678
348801	LNP1	-6.4629	1.02716e-10	--?--?	4.84348e-09	2.4169e-06	0.636932	0.765836	-0.702	-0.5535
3382	ICA1	-6.46176	1.0349e-10	--?---	4.87024e-09	2.43512e-06	0.625376	0.771957	-0.6342	-0.568
138474	TAF1L	-6.4587	1.05606e-10	???--+	4.95988e-09	2.4849e-06	0.856614	0.925981
84900	RNFT2	-6.45759	1.06384e-10	--?---	4.97872e-09	2.50322e-06	0.539572	0.761936	-0.7069	-0.594
57180	ACTR3B	-6.45752	1.0643e-10	--?---	4.97872e-09	2.5043e-06	0.638273	0.75135	-0.6829	-0.5807
5983	RFC3	-6.45702	1.06786e-10	--?---	4.98548e-09	2.51268e-06	0.607981	0.77088	-0.6395	-0.5003
283234	CCDC88	6.45651	1.07146e-10	???+++	4.99237e-09	2.52115e-06	1.34876	1.20035
55884	WSB2	-6.45369	1.09156e-10	------	5.07596e-09	2.56844e-06	0.749689	0.860366	-0.7496	-0.5635
345222		-6.44702	1.14069e-10	???--?	5.28719e-09	2.68404e-06	0.780869	0.837569
2823	GPM6A	-6.44692	1.14148e-10	------	5.28719e-09	2.68589e-06	0.723262	0.820564		-0.5007
51296	SLC15A3	6.44649	1.14472e-10	?+++++	5.29179e-09	2.69352e-06	1.7856	1.26355	0.6304	0.5072
64773	PCED1A	6.44318	1.16994e-10	++++++	5.39776e-09	2.75286e-06	1.47105	1.16105
147658	ZNF534	-6.44157	1.18243e-10	???--?	5.44471e-09	2.78225e-06	0.790441	0.834392	-0.5916	-0.4631
65008	MRPL1	-6.43836	1.20773e-10	------	5.55035e-09	2.84178e-06	0.522947	0.809344	-0.6251	-0.5076
26112	CCDC69	6.43725	1.21658e-10	++?+++	5.58013e-09	2.86261e-06	1.27013	1.1701	0.6501	0.5146
8500	PPFIA1	6.43405	1.24246e-10	++++++	5.68774e-09	2.9235e-06	2.2699	1.26868	0.6864	0.5233
1192	CLIC1	6.42984	1.27741e-10	++?+++	5.83641e-09	3.00575e-06	1.60301	1.34235	0.6663	0.4955
338692	ANKRD13D	6.42867	1.28722e-10	++?+++	5.86982e-09	3.02883e-06	2.52678	1.35662		0.4783
83666	PARP9	6.42693	1.30207e-10	++++++	5.92449e-09	3.06376e-06	1.35823	1.22613	0.624	0.5089
146434	ZNF597	-6.42668	1.30424e-10	???---	5.92449e-09	3.06888e-06	0.83251	0.876037		-0.4508
55911		6.42602	1.30991e-10	???+++	5.93875e-09	3.08221e-06	1.30006	1.15125
51142	CHCHD2	-6.42547	1.31464e-10	------	5.94876e-09	3.09336e-06	0.674113	0.848957	-0.6597	-0.5491
3597	IL13RA1	6.4238	1.32912e-10	++++++	6.00271e-09	3.12741e-06	1.79561	1.30842	0.6795	0.538
1969	EPHA2	6.42295	1.33661e-10	???+++	6.02498e-09	3.14504e-06	1.55812	1.2835	0.6259	0.4601
118429	ANTXR2	6.42193	1.34561e-10	++?+++	6.05394e-09	3.16621e-06	1.23846	1.13882	0.6574	0.5732
6863	TAC1	-6.41963	1.36604e-10	--?---	6.12445e-09	3.21429e-06	0.42731	0.610252	-0.7091	-0.5561
64344	HIF3A	6.41958	1.36648e-10	++?+++	6.12445e-09	3.21534e-06	2.39598	1.39393	0.6781	0.5609
4830	NME1	-6.41783	1.38235e-10	------	6.18376e-09	3.25266e-06	0.306937	0.699583	-0.6796	-0.5841
388752		6.41345	1.42266e-10	???++?	6.35201e-09	3.34751e-06	1.54663	1.47373
10166	SLC25A15	-6.4101	1.45426e-10	--?---	6.47215e-09	3.42187e-06	0.817549	0.884825	-0.6625	-0.4815
4125	MAN2B1	6.40998	1.45542e-10	++?+++	6.47215e-09	3.4246e-06	1.33324	1.15256	0.5976	0.5106
1428	CRYM	-6.40936	1.46131e-10	--?---	6.47215e-09	3.43846e-06	0.438531	0.640076	-0.6979	-0.5831
121457	IKBIP	6.40917	1.46317e-10	++?++-	6.47215e-09	3.44284e-06	1.26353	1.15483	0.6132	0.5031
151473	SLC16A14	-6.40895	1.46528e-10	--?---	6.47215e-09	3.4478e-06	0.413725	0.718045	-0.6607	-0.5318
282566	LINC00515	-6.40871	1.46759e-10	--?--?	6.47215e-09	3.45325e-06	0.505803	0.75076
401120		-6.40858	1.46882e-10	???--?	6.47215e-09	3.45613e-06	0.844797	0.869824
81606	LBH	-6.40748	1.47947e-10	--?---	6.50083e-09	3.48119e-06	0.709294	0.793905	-0.6588	-0.4745
3601	IL15RA	6.40734	1.48085e-10	-+?+++	6.50083e-09	3.48444e-06	1.56248	1.17352	0.6433	0.4866
4170	MCL1	6.40287	1.52488e-10	++?+++	6.68163e-09	3.58804e-06	1.56215	1.29311	0.682	0.526
5801	PTPRR	-6.39953	1.5586e-10	--?---	6.81668e-09	3.66738e-06	0.640369	0.773974	-0.6873	-0.5584
252995	FNDC5	-6.39733	1.58118e-10	------	6.90222e-09	3.72052e-06	0.662699	0.808565	-0.6992	-0.5563
6723	SRM	-6.39706	1.58402e-10	--?---	6.90222e-09	3.7272e-06	0.81842	0.900569	-0.6536	-0.559
160622	GRASP	-6.39637	1.59117e-10	--?---	6.91543e-09	3.74403e-06	0.800553	0.87184	-0.6355	-0.4625
8731	RNMT	-6.3962	1.59293e-10	------	6.91543e-09	3.74816e-06	0.740373	0.809498	-0.6208	-0.5482
29785	CYP2S1	6.39209	1.63637e-10	?+?+++	7.09092e-09	3.85037e-06	1.14937	1.09398
720	C4A	6.38998	1.65908e-10	???++?	7.17613e-09	3.90381e-06	2.17604	1.73096	0.7086	0.5312
814	CAMK4	-6.38928	1.66673e-10	--?---	7.196e-09	3.92182e-06	0.530622	0.708816	-0.7028	-0.5939
10875	FGL2	6.38826	1.67783e-10	++?+++	7.23065e-09	3.94794e-06	1.61613	1.37895		0.4596
7534	YWHAZ	-6.38696	1.6922e-10	-----?	7.27922e-09	3.98174e-06	0.53114	0.76097	-0.7378	-0.6182
88	ACTN2	-6.38392	1.72609e-10	--?---	7.41147e-09	4.06149e-06	0.468069	0.700764	-0.6344	-0.5281
84525	HOPX	-6.38152	1.75342e-10	--?---	7.51512e-09	4.1258e-06	0.732698	0.812979	-0.6514	-0.5026
9870	AREL1	-6.38029	1.76751e-10	--?---	7.56172e-09	4.15895e-06	0.686625	0.860761
114569	MAL2	-6.37904	1.78197e-10	--?---	7.60565e-09	4.19297e-06	0.395732	0.665437	-0.7078	-0.5898
55275	VPS53	-6.37874	1.78546e-10	--?--+	7.60565e-09	4.20118e-06	0.719694	0.84943	-0.6767	-0.5842
123920	CMTM3	6.37857	1.78747e-10	++?+++	7.60565e-09	4.20592e-06	1.65312	1.27054	0.6907	0.5788
654429	LRTM2	-6.37772	1.7975e-10	--?---	7.62141e-09	4.22951e-06	0.659004	0.828634	-0.724	-0.6168
9070	ASH2L	-6.3777	1.79766e-10	--?---	7.62141e-09	4.22988e-06	0.623165	0.831162	-0.6267	-0.5152
152217	NCBP2-AS2	-6.37739	1.80137e-10	--?---	7.62341e-09	4.23861e-06	0.640063	0.818071
7881	KCNAB1	-6.37532	1.82582e-10	--?---	7.71304e-09	4.29616e-06	0.570555	0.753768	-0.66	-0.5197
3852	KRT5	-6.37153	1.87151e-10	???---	7.89187e-09	4.40366e-06	0.556698	0.737974	-0.7194	-0.5655
3689	ITGB2	6.37101	1.8779e-10	++?+++	7.90467e-09	4.41871e-06	1.56295	1.28145
9976	CLEC2B	6.37067	1.88203e-10	++?+++	7.90788e-09	4.42841e-06	1.7952	1.30401	0.6833	0.539
401442	LOC401442	-6.37038	1.8856e-10	--?--?	7.90877e-09	4.43682e-06	0.593757	0.74844
678	ZFP36L2	6.37003	1.8899e-10	++?+++	7.91114e-09	4.44693e-06	2.92586	1.46179		0.4473
10957	PNRC1	6.36979	1.89289e-10	++?+++	7.91114e-09	4.45397e-06	1.29704	1.13819	0.7196	0.5622
6788	STK3	6.36722	1.92491e-10	++?+++	8.03069e-09	4.52931e-06	1.36074	1.19109	0.6799	0.5291
6751	SSTR1	-6.36426	1.96234e-10	--?---	8.17055e-09	4.61738e-06	0.52776	0.722582	-0.6636	-0.553
27175	TUBG2	-6.36402	1.96538e-10	-----+	8.17055e-09	4.62453e-06	0.831934	0.884809	-0.6968	-0.6081
11027	LILRA2	6.36373	1.96913e-10	++?+++	8.1717e-09	4.63336e-06	1.55179	1.23002	0.6303	0.5349
53942	CNTN5	-6.36322	1.97573e-10	--?---	8.18466e-09	4.64889e-06	0.68849	0.843326
5571	PRKAG1	-6.36175	1.99473e-10	--?---	8.24884e-09	4.69359e-06	0.654591	0.850773	-0.6739	-0.5253
400120	SERTM1	-6.36123	2.00145e-10	--?---	8.26213e-09	4.70941e-06	0.340283	0.617746
81853	TMEM14B	-6.35744	2.05146e-10	------	8.45374e-09	4.82709e-06	0.769872	0.842727	-0.6755	-0.519
401097	C3orf80	-6.35613	2.06898e-10	--?---	8.50095e-09	4.86831e-06	0.584988	0.731673
126823	KLHDC9	-6.35605	2.07014e-10	--?---	8.50095e-09	4.87104e-06	0.705427	0.854612	-0.5996	-0.5295
284242	LOC284242	-6.34935	2.16223e-10	--?--?	8.86362e-09	5.08772e-06	0.767824	0.865901
1645	AKR1C1	6.34866	2.17205e-10	-+?+++	8.88841e-09	5.11084e-06	1.23673	1.08724		0.4668
5519	PPP2R1B	6.34678	2.19865e-10	++?+++	8.98162e-09	5.17341e-06	2.8336	1.40419	0.6473	0.5123
57570	TRMT5	-6.34448	2.23173e-10	--?---	9.09709e-09	5.25126e-06	0.79795	0.846195
23166	STAB1	6.34428	2.23464e-10	++?+++	9.09709e-09	5.25812e-06	1.45626	1.22873
219681	ARMC3	6.34358	2.24488e-10	?+?+++	9.12298e-09	5.28221e-06	1.33497	1.17651	0.6181	0.5447
2212	FCGR2A	6.34311	2.25167e-10	-+++++	9.1348e-09	5.29818e-06	1.87282	1.33602	0.6148	0.4485
348840		-6.34278	2.2566e-10	???---	9.13903e-09	5.30978e-06	0.663048	0.787175
57565	KLHL14	-6.34198	2.26825e-10	--?---	9.17043e-09	5.33719e-06	0.640082	0.827225	-0.6838	-0.505
83714	NRIP2	6.3396	2.30365e-10	+++++-	9.29759e-09	5.4205e-06	1.77858	1.25673
2000	ELF4	6.33931	2.30794e-10	++?+++	9.29894e-09	5.43058e-06	1.36544	1.18997		0.4747
79947	DHDDS	-6.3386	2.31862e-10	--?---	9.32602e-09	5.45572e-06	0.814446	0.886049	-0.6409	-0.5604
57181	SLC39A10	-6.33365	2.39435e-10	--?---	9.61416e-09	5.6339e-06	0.600801	0.756195	-0.7026	-0.5862
5774	PTPN3	-6.33275	2.40836e-10	--?---	9.65396e-09	5.66688e-06	0.482977	0.734331	-0.6411	-0.5573
434	ASIP	6.33204	2.4194e-10	???+++	9.68173e-09	5.69286e-06	1.16646	1.08931	0.6167	0.5038
3082	HGF	6.33017	2.4489e-10	++?+++	9.78312e-09	5.76226e-06	2.99212	1.56003	0.5928	0.4418
8572	PDLIM4	6.32923	2.46387e-10	++?++-	9.82624e-09	5.79748e-06	1.72772	1.3331	0.6192	0.4802
4501	MT1X	6.32565	2.52172e-10	++++++	1.004e-08	5.93361e-06	2.12397	1.4229	0.6735	0.5281
6402	SELL	6.32493	2.53348e-10	++?+++	1.00697e-08	5.96128e-06	1.66638	1.28685	0.6332	0.4834
163702	IFNLR1	6.32322	2.56176e-10	++?+++	1.0165e-08	6.02782e-06	1.22885	1.13785
65010	SLC26A6	6.3229	2.56698e-10	++?+++	1.01685e-08	6.0401e-06	1.66145	1.24151	0.6925	0.5718
7852	CXCR4	6.32231	2.57678e-10	++?+++	1.01902e-08	6.06317e-06	5.70708	1.78086		0.4637
3607	FOXK2	-6.32073	2.60337e-10	--?---	1.02781e-08	6.12573e-06	0.776457	0.880245		-0.488
54918	CMTM6	6.32033	2.60997e-10	++?+++	1.02869e-08	6.14127e-06	1.5717	1.21684	0.6943	0.5698
483	ATP1B3	6.31681	2.67012e-10	++?++-	1.04957e-08	6.28279e-06	1.27327	1.14393
9595	CYTIP	6.31671	2.67188e-10	++?+++	1.04957e-08	6.28692e-06	1.31418	1.17998
1794	DOCK2	6.31604	2.68343e-10	?+?+++	1.05235e-08	6.3141e-06	1.39907	1.2301
64651	CSRNP1	6.31261	2.74363e-10	+++++-	1.07417e-08	6.45577e-06	2.13025	1.30338
1965	EIF2S1	-6.3111	2.77051e-10	------	1.08289e-08	6.51901e-06	0.610377	0.819499	-0.6591	-0.5333
50618	ITSN2	6.31043	2.78266e-10	++?+++	1.08584e-08	6.5476e-06	1.30929	1.16373	0.6834	0.5779
23683	PRKD3	6.30959	2.7978e-10	++?+++	1.08891e-08	6.58322e-06	1.58776	1.27769	0.7194	0.6034
125	ADH1B	6.30948	2.79979e-10	?+?+++	1.08891e-08	6.58791e-06	2.21225	1.4837	0.6371	0.5004
51234	EMC4	-6.30886	2.81105e-10	------	1.09148e-08	6.6144e-06	0.603158	0.828587
25977	NECAP1	-6.30806	2.82558e-10	------	1.09532e-08	6.64858e-06	0.381703	0.706776	-0.6622	-0.5414
79887	PLBD1	6.30601	2.86328e-10	?+?+++	1.10811e-08	6.7373e-06	1.46955	1.23875	0.5967	0.4678
22864	R3HDM2	-6.30508	2.88051e-10	+-----	1.1129e-08	6.77783e-06	0.837168	0.950613
10955	SERINC3	-6.3048	2.88574e-10	------	1.1129e-08	6.79015e-06	0.506279	0.778864		-0.4461
85027	SMIM3	6.30458	2.88984e-10	++?+++	1.1129e-08	6.7998e-06	1.50625	1.24744
23177	CEP68	-6.30364	2.90729e-10	--?---	1.1163e-08	6.84086e-06	0.634145	0.804901	-0.6568	-0.5011
4723	NDUFV1	-6.3036	2.90818e-10	-----+	1.1163e-08	6.84294e-06	0.568512	0.81936	-0.6741	-0.529
7458	EIF4H	-6.29984	2.97961e-10	--?---	1.14186e-08	7.01103e-06	0.728202	0.877379	-0.6015	-0.5017
28969	BZW2	-6.29805	3.0141e-10	------	1.1532e-08	7.09217e-06	0.713374	0.864044	-0.6799	-0.5941
9570	GOSR2	-6.29623	3.0498e-10	--?---	1.16372e-08	7.17619e-06	0.731035	0.83962	-0.6755	-0.5273
491	ATP2B2	-6.29614	3.05148e-10	--+---	1.16372e-08	7.18013e-06	0.63621	0.815703	-0.7191	-0.5751
6334	SCN8A	-6.29563	3.0616e-10	--?---	1.16569e-08	7.20393e-06	0.591103	0.738521	-0.7002	-0.5706
753	LDLRAD4	-6.29522	3.06972e-10	-+?---	1.16689e-08	7.22306e-06	0.661555	0.859231
7050	TGIF1	6.29479	3.0782e-10	++?++?	1.16823e-08	7.24301e-06	1.5497	1.28445	0.6874	0.5495
64581	CLEC7A	6.29453	3.08332e-10	++?+++	1.16829e-08	7.25505e-06	1.45316	1.24244
284	ANGPT1	6.29353	3.10329e-10	++?+++	1.17389e-08	7.30205e-06	1.84473	1.33233	0.641	0.5585
92255	LMBRD2	-6.29329	3.10809e-10	--?---	1.17389e-08	7.31333e-06	0.446707	0.773837	-0.635	-0.5309
1268	CNR1	-6.29217	3.13052e-10	--?---	1.18047e-08	7.3661e-06	0.751055	0.838104		-0.5043
864	RUNX3	6.29153	3.14361e-10	++?+++	1.18351e-08	7.39692e-06	1.39319	1.18432	0.6039	0.4775
2235	FECH	-6.29086	3.15716e-10	--?---	1.18487e-08	7.4288e-06	0.675145	0.844387
51729	WBP11	-6.29085	3.1573e-10	------	1.18487e-08	7.42912e-06	0.771981	0.87317	-0.6055	-0.4748
318	NUDT2	-6.28838	3.20797e-10	------	1.20197e-08	7.54835e-06	0.652031	0.841004		-0.4402
5872	RAB13	6.28396	3.30046e-10	++?+++	1.23466e-08	7.76599e-06	2.65079	1.43803	0.6873	0.567
54475	NLE1	-6.28347	3.31097e-10	--?---	1.23662e-08	7.79071e-06	0.754695	0.872191	-0.6695	-0.5401
23034	SAMD4A	6.28182	3.34633e-10	++?+++	1.24785e-08	7.87392e-06	1.98763	1.31771
3361	HTR5A	-6.28093	3.36561e-10	?-?---	1.25305e-08	7.91928e-06	0.619409	0.762104	-0.6573	-0.517
6239	RREB1	6.28066	3.37129e-10	++?+++	1.25318e-08	7.93265e-06	1.90118	1.29648	0.7034	0.576
84954	MPND	-6.2779	3.4318e-10	-----+	1.27366e-08	8.07502e-06	0.661276	0.840356	-0.701	-0.5991
84319	CMSS1	-6.27201	3.56416e-10	------	1.32071e-08	8.38648e-06	0.555092	0.779804
7306	TYRP1	-6.2715	3.57582e-10	--?---	1.32136e-08	8.41391e-06	0.330179	0.68122
25816	TNFAIP8	6.27137	3.57895e-10	-+?+++	1.32136e-08	8.42128e-06	1.33323	1.13858		0.5047
9667	SAFB2	6.2712	3.58278e-10	++?+++	1.32136e-08	8.43028e-06	1.54743	1.23782	0.6777	0.526
130063		-6.27061	3.59631e-10	???--?	1.32428e-08	8.46212e-06	0.768219	0.809038
112812	FDX1L	-6.26671	3.68766e-10	--?---	1.35579e-08	8.67707e-06	0.803067	0.881549	-0.7489	-0.5971
22843	PPM1E	-6.26369	3.75973e-10	------	1.38013e-08	8.84663e-06	0.40566	0.682551	-0.5989	-0.4695
5792	PTPRF	-6.26149	3.81308e-10	+-----	1.39754e-08	8.97218e-06	1.30072	0.973241
29088	MRPL15	-6.26071	3.83236e-10	------	1.40242e-08	9.01754e-06	0.460112	0.768106	-0.6563	-0.5374
563	AZGP1	6.25983	3.85399e-10	++++++	1.40814e-08	9.06844e-06	2.0982	1.40163		0.4491
1842	ECM2	6.25898	3.87493e-10	++?+++	1.41227e-08	9.11771e-06	1.62459	1.23824		0.4709
346355		-6.25867	3.88263e-10	???--?	1.41227e-08	9.13582e-06	0.831156	0.866052
375061	FAM89A	6.25865	3.8833e-10	???++?	1.41227e-08	9.13741e-06	1.5286	1.386	0.6335	0.5093
51693	TRAPPC2L	-6.2582	3.89452e-10	--?---	1.41417e-08	9.1638e-06	0.488803	0.754739	-0.7017	-0.5879
7408	VASP	6.2561	3.9472e-10	++?+++	1.43109e-08	9.28776e-06	1.36058	1.17582	0.6748	0.517
83706		6.25475	3.98144e-10	???+++	1.44128e-08	9.36833e-06	1.63446	1.30422
5552	SRGN	6.2537	4.00838e-10	++-+++	1.4481e-08	9.43171e-06	2.42452	1.4484	0.6375	0.501
631	BFSP1	-6.25354	4.01259e-10	--?---	1.4481e-08	9.44161e-06	0.782517	0.867867	-0.6937	-0.562
5824	PEX19	-6.25101	4.07817e-10	--?---	1.46951e-08	9.59593e-06	0.828975	0.884737		-0.4577
171023	ASXL1	6.25	4.10464e-10	++?+++	1.47679e-08	9.65822e-06	1.2048	1.12069	0.6628	0.5073
10999	SLC27A4	-6.24932	4.12236e-10	--?---	1.4809e-08	9.69992e-06	0.637354	0.813803	-0.6585	-0.5543
904	CCNT1	6.24841	4.14653e-10	++++++	1.48731e-08	9.75678e-06	1.52193	1.24667		0.453
130752	MDH1B	-6.24721	4.17846e-10	--?---	1.49649e-08	9.83192e-06	0.723394	0.81417		-0.4609
55334	SLC39A9	-6.24591	4.21329e-10	--?---	1.50558e-08	9.91387e-06	0.765498	0.863293	-0.5983
79590	MRPL24	-6.24547	4.22529e-10	-----+	1.50558e-08	9.94211e-06	0.610989	0.829137
153743	PPP1R2P3	-6.24535	4.22863e-10	???---	1.50558e-08	9.94997e-06	0.690211	0.822501		-0.4617
4137	MAPT	-6.24532	4.22944e-10	--?--+	1.50558e-08	9.95187e-06	0.683029	0.838087	-0.6634	-0.5571
308	ANXA5	6.24382	4.27019e-10	++++++	1.51779e-08	1.00477e-05	1.50404	1.25445	0.6632	0.5383
79746	ECHDC3	6.24282	4.29752e-10	?+?++-	1.5252e-08	1.01121e-05	1.39259	1.19282		0.4602
26521	TIMM8B	-6.2423	4.31193e-10	------	1.52801e-08	1.0146e-05	0.590211	0.851659	-0.6487	-0.4542
5902	RANBP1	-6.2413	4.33957e-10	------	1.53549e-08	1.0211e-05	0.76975	0.875583	-0.681	-0.5507
64860	ARMCX5	-6.23917	4.39887e-10	--?---	1.55414e-08	1.03505e-05	0.615942	0.776985	-0.6003	-0.5301
55301	OLAH	6.23566	4.49867e-10	?+++++	1.58701e-08	1.05854e-05	1.39573	1.24183		0.5073
6279	S100A8	6.23505	4.51623e-10	-+++++	1.59082e-08	1.06267e-05	3.25458	1.8098
23175	LPIN1	6.23407	4.54468e-10	++++++	1.59845e-08	1.06936e-05	1.56101	1.19175	0.6425	0.5156
157574	FBXO16	-6.23274	4.5835e-10	--?--?	1.6097e-08	1.0785e-05	0.524917	0.697403	-0.72	-0.6159
1465	CSRP1	6.23003	4.66336e-10	++++++	1.6353e-08	1.09729e-05	2.32254	1.37968	0.6328	0.5195
9552	SPAG7	-6.22912	4.69055e-10	--?---	1.64239e-08	1.10369e-05	0.700917	0.881484	-0.6022	-0.5254
1191	CLU	6.22713	4.75064e-10	++?++-	1.66096e-08	1.11783e-05	1.60508	1.30969	0.6209	0.4616
127845	GOLT1A	-6.22673	4.76273e-10	???---	1.66272e-08	1.12067e-05	0.757533	0.85307	-0.6561	-0.5485
9577	BRE	-6.22635	4.77415e-10	--?--+	1.66423e-08	1.12336e-05	0.59762	0.826616	-0.6742	-0.5594
25827	FBXL2	-6.22597	4.78596e-10	------	1.66542e-08	1.12614e-05	0.59599	0.77016	-0.6313	-0.5463
118812	MORN4	-6.22578	4.79171e-10	--?---	1.66542e-08	1.12749e-05	0.83161	0.865864	-0.6138	-0.5269
26509	MYOF	6.22342	4.86444e-10	++++++	1.68821e-08	1.1446e-05	1.71484	1.34522	0.6237	0.5136
118427	OLFM3	-6.22317	4.87219e-10	--?---	1.6884e-08	1.14643e-05	0.457482	0.662427	-0.6873	-0.5861
6715	SRD5A1	-6.22278	4.88428e-10	--?---	1.6901e-08	1.14927e-05	0.526978	0.751477	-0.6909	-0.596
10809	STARD10	6.22033	4.96109e-10	++?++-	1.71215e-08	1.16734e-05	1.24351	1.14754		0.4883
54360	CYTL1	6.22008	4.96895e-10	???+++	1.71215e-08	1.16919e-05	1.38479	1.2481
3356	HTR2A	-6.22001	4.97134e-10	--?---	1.71215e-08	1.16976e-05	0.463559	0.716498	-0.6179	-0.5071
3642	INSM1	-6.21983	4.97708e-10	-----+	1.71215e-08	1.17111e-05	0.768607	0.877322		-0.4872
143458	LDLRAD3	6.21548	5.11685e-10	++++++	1.75766e-08	1.204e-05	1.4951	1.23169		0.5036
84310	C7orf50	-6.21211	5.22788e-10	+-?--+	1.79318e-08	1.23012e-05	0.801172	0.923974		-0.4652
81873	ARPC5L	-6.20971	5.30813e-10	------	1.81582e-08	1.249e-05	0.634891	0.836144	-0.7045	-0.5803
7850	IL1R2	6.20952	5.31473e-10	?+?+++	1.81582e-08	1.25056e-05	1.88456	1.41185		0.453
387522		-6.20945	5.31704e-10	???--?	1.81582e-08	1.2511e-05	0.823298	0.862381
9470	EIF4E2	-6.20716	5.3949e-10	--?---	1.83974e-08	1.26942e-05	0.376325	0.762994	-0.6144	-0.484
57520	HECW2	-6.20663	5.41333e-10	--?--+	1.84335e-08	1.27376e-05	0.611145	0.798951	-0.6297	-0.5022
5970	RELA	6.20547	5.45343e-10	++?+++	1.85207e-08	1.28319e-05	1.71437	1.26136	0.7054	0.5667
65009	NDRG4	-6.20543	5.45466e-10	------	1.85207e-08	1.28348e-05	0.5841	0.774336	-0.661	-0.5588
4014	LOR	-6.2041	5.50108e-10	???---	1.86378e-08	1.2944e-05	0.757082	0.854608	-0.6454	-0.5732
9063	PIAS2	-6.20399	5.505e-10	------	1.86378e-08	1.29533e-05	0.396108	0.774014	-0.6879	-0.5617
23552	CDK20	-6.20057	5.62575e-10	--?---	1.90192e-08	1.32374e-05	0.706147	0.828588	-0.6299	-0.5231
138864		-6.19928	5.6723e-10	???--?	1.91491e-08	1.33469e-05	0.778579	0.820913
4942	OAT	-6.19671	5.76539e-10	------	1.94355e-08	1.3566e-05	0.706291	0.815825	-0.6269	-0.491
347730	LRRTM1	-6.19575	5.80079e-10	--?---	1.95268e-08	1.36493e-05	0.634459	0.783411	-0.6228	-0.5322
56288	PARD3	6.19291	5.90648e-10	++?+++	1.98542e-08	1.3898e-05	1.96962	1.28515	0.6534	0.5839
131118	DNAJC19	-6.19196	5.94224e-10	--?---	1.99459e-08	1.39821e-05	0.614752	0.816289	-0.636	-0.4741
4191	MDH2	-6.1914	5.96314e-10	------	1.99876e-08	1.40313e-05	0.652177	0.822343	-0.69	-0.5367
2048	EPHB2	-6.19114	5.97292e-10	--?---	1.99919e-08	1.40543e-05	0.882771	0.914299		-0.5145
3903	LAIR1	6.18683	6.13864e-10	?+?+++	2.05174e-08	1.44442e-05	1.47573	1.29727
131408	FAM131A	-6.1845	6.22982e-10	+-----	2.07926e-08	1.46588e-05	1.81166	0.977478	-0.7414	-0.5937
8826	IQGAP1	6.18106	6.36721e-10	++?+++	2.12086e-08	1.4982e-05	2.25593	1.37124	0.7101	0.5958
25937	WWTR1	6.18093	6.3725e-10	++?+++	2.12086e-08	1.49945e-05	3.30533	1.50563
9804	TOMM20	-6.17805	6.48983e-10	------	2.15686e-08	1.52706e-05	0.494422	0.725398	-0.6599	-0.5149
10894	LYVE1	6.17771	6.50386e-10	?+?+++	2.15847e-08	1.53036e-05	1.40075	1.27206
84002	B3GNT5	6.17714	6.52724e-10	++?++-	2.16318e-08	1.53586e-05	1.35469	1.18388
119391	GSTO2	-6.17595	6.57664e-10	-----+	2.17649e-08	1.54748e-05	0.755156	0.86388
5160	PDHA1	-6.17521	6.60755e-10	------	2.18365e-08	1.55476e-05	0.630813	0.844915		-0.4938
29992	PILRA	6.17426	6.64741e-10	++?+++	2.19374e-08	1.56414e-05	1.16328	1.12396	0.6127	0.5146
84282	RNF135	6.17371	6.67039e-10	++?+++	2.19824e-08	1.56954e-05	2.56751	1.33553	0.6288	0.5498
1788	DNMT3A	-6.17216	6.73645e-10	--?--+	2.2169e-08	1.58509e-05	0.781706	0.886329	-0.607	0.4856
2980	GUCA2A	6.17057	6.80459e-10	??++++	2.2362e-08	1.60112e-05	1.26792	1.15446	0.6056	0.4869
23640	HSPBP1	-6.16689	6.96454e-10	--?--+	2.28557e-08	1.63876e-05	0.85195	0.899562	-0.6028	-0.4789
56934	CA10	-6.16639	6.98677e-10	--?---	2.28967e-08	1.64399e-05	0.551519	0.729703	-0.7084	-0.5878
51778	MYOZ2	-6.1639	7.09766e-10	???---	2.32278e-08	1.67008e-05	0.83848	0.917822	-0.6362	-0.494
942	CD86	6.16334	7.12277e-10	-+?++-	2.3257e-08	1.67599e-05	1.56043	1.21082
6525	SMTN	6.16326	7.12634e-10	?++++-	2.3257e-08	1.67683e-05	1.65961	1.25141	0.6108	0.5081
3428	IFI16	6.16225	7.1717e-10	++++++	2.33726e-08	1.6875e-05	1.55333	1.33835		0.46
91653	BOC	6.16185	7.18981e-10	+++++-	2.33992e-08	1.69176e-05	1.85506	1.26859	0.6872	0.5539
284004	HEXDC	6.16095	7.23116e-10	++?+++	2.35013e-08	1.70149e-05	1.20548	1.14314	0.6111	0.5087
5631	PRPS1	-6.15951	7.29723e-10	------	2.36833e-08	1.71704e-05	0.628466	0.831422	-0.6592	-0.5306
84450	ZNF512	-6.15894	7.32338e-10	------	2.37327e-08	1.72319e-05	0.669028	0.842884	-0.6172
22904	SBNO2	6.15874	7.33263e-10	++?+++	2.37327e-08	1.72537e-05	1.51977	1.1795	0.6535	0.4634
112936	VPS26B	-6.15664	7.43062e-10	--?---	2.40168e-08	1.74843e-05	0.695689	0.857082	-0.6002	-0.5142
288	ANK3	-6.15504	7.50569e-10	------	2.42005e-08	1.76609e-05	0.532577	0.766388	-0.6224	-0.5148
55593	OTUD5	-6.15499	7.50802e-10	------	2.42005e-08	1.76664e-05	0.880929	0.916775
53827	FXYD5	6.15441	7.53585e-10	?+?+++	2.4257e-08	1.77319e-05	1.38854	1.24781	0.6598	0.5552
399957		-6.15204	7.64906e-10	???--?	2.45878e-08	1.79982e-05	0.674459	0.696966
2775	GNAO1	-6.15096	7.70167e-10	------	2.47231e-08	1.8122e-05	0.750529	0.858967		-0.4459
51527	GSKIP	-6.15021	7.7382e-10	--?---	2.48065e-08	1.8208e-05	0.559827	0.777355
5950	RBP4	-6.14996	7.75048e-10	--?---	2.48121e-08	1.82369e-05	0.584391	0.740503	-0.6814	-0.5728
55862	ECHDC1	-6.14736	7.87811e-10	--?---	2.51864e-08	1.85372e-05	0.549898	0.794839
64838	FNDC4	-6.14665	7.91343e-10	------	2.52296e-08	1.86203e-05	0.694429	0.860676	-0.6704	-0.5164
587	BCAT2	6.14659	7.91648e-10	++?+++	2.52296e-08	1.86275e-05	1.41304	1.1681	0.6554	0.5342
3480	IGF1R	6.14645	7.92377e-10	+++++-	2.52296e-08	1.86446e-05	1.72071	1.22831	0.6634	0.5627
8270	LAGE3	-6.14535	7.97887e-10	--?---	2.53707e-08	1.87743e-05	0.680664	0.859475	-0.6801	-0.5407
8857	FCGBP	6.14194	8.15209e-10	-+?+++	2.58864e-08	1.91819e-05	2.1907	1.44907		0.4507
84312	BRMS1L	-6.14101	8.19998e-10	--?---	2.59743e-08	1.92945e-05	0.51571	0.777905	-0.6358	-0.4804
1441	CSF3R	6.14083	8.20903e-10	?+++++	2.59743e-08	1.93159e-05	1.41386	1.24931
147138	TMC8	6.14076	8.21287e-10	++?+++	2.59743e-08	1.93249e-05	1.29432	1.12213		0.472
199675		6.14053	8.22452e-10	???+++	2.59762e-08	1.93523e-05	1.76082	1.36148
80013	FAM188A	-6.13689	8.41541e-10	--?---	2.65435e-08	1.98015e-05	0.632115	0.829683	-0.6106	-0.5316
23033	DOPEY1	-6.13459	8.53811e-10	------	2.68945e-08	2.00902e-05	0.593801	0.797879		-0.5303
24146	CLDN15	6.13405	8.56674e-10	?+++++	2.69486e-08	2.01575e-05	1.74367	1.24659		0.5085
10102	TSFM	-6.13113	8.72583e-10	------	2.73843e-08	2.05319e-05	0.544569	0.827035	-0.6067	-0.4415
4790	NFKB1	6.13108	8.72854e-10	-+++++	2.73843e-08	2.05383e-05	1.44861	1.11926	0.6917	0.5928
55812	SPATA7	-6.1296	8.80978e-10	--?---	2.76024e-08	2.07294e-05	0.50999	0.785843	-0.6437	-0.5192
3665	IRF7	6.12878	8.8555e-10	++?+++	2.76966e-08	2.0837e-05	1.60745	1.2465	0.6129	0.4746
192111	PGAM5	-6.12864	8.86337e-10	???--+	2.76966e-08	2.08555e-05	0.68787	0.828937	-0.6749	-0.5849
9968	MED12	6.12677	8.96799e-10	++++++	2.79863e-08	2.11017e-05	1.22159	1.12201	0.6288	0.4574
79719	AAGAB	-6.12558	9.03535e-10	--?---	2.81592e-08	2.12602e-05	0.553107	0.78489	-0.676	-0.5498
81848	SPRY4	-6.12518	9.05826e-10	--?---	2.81597e-08	2.13141e-05	0.616312	0.783939		-0.466
718	C3	6.12516	9.05945e-10	++++++	2.81597e-08	2.13169e-05	1.69189	1.3291
285733		6.12359	9.14913e-10	???++?	2.84009e-08	2.15279e-05	1.20089	1.18426
3079	CFHR1P	6.12244	9.21512e-10	???++?	2.85681e-08	2.16832e-05	1.77723	1.5816
114088	TRIM9	-6.12105	9.29627e-10	--?---	2.87817e-08	2.18741e-05	0.650699	0.822093	-0.6769	-0.5478
23075	SWAP70	6.11982	9.36807e-10	++?+++	2.89659e-08	2.20431e-05	1.41569	1.19575	0.6811	0.5699
4976	OPA1	-6.11959	9.38178e-10	--?---	2.8966e-08	2.20753e-05	0.532303	0.771776	-0.5919	-0.5474
196394	AMN1	-6.11925	9.40161e-10	--?---	2.8966e-08	2.2122e-05	0.665867	0.798349	-0.6575	-0.5028
64778	FNDC3B	6.11918	9.40592e-10	++?+++	2.8966e-08	2.21321e-05	1.31399	1.1849	0.6486	0.5121
55214	LEPREL1	6.11883	9.42655e-10	++?+++	2.8966e-08	2.21807e-05	1.34052	1.14751	0.6688	0.594
440065		-6.11878	9.42965e-10	???--?	2.8966e-08	2.2188e-05	0.636968	0.710821
7984	ARHGEF5	6.11817	9.46542e-10	??++++	2.90244e-08	2.22721e-05	1.2359	1.14336		0.5267
9399	STOML1	-6.11804	9.47334e-10	------	2.90244e-08	2.22908e-05	0.7002	0.847855	-0.6265	-0.5634
9990	SLC12A6	-6.11705	9.53233e-10	--?---	2.91672e-08	2.24296e-05	0.638317	0.828894	-0.6361	-0.5452
23216	TBC1D1	6.11514	9.64711e-10	++?+++	2.94801e-08	2.26996e-05	1.14615	1.11536	0.6244	0.4913
80332	ADAM33	6.11236	9.81704e-10	++?+++	2.99468e-08	2.30995e-05	2.03359	1.34923		0.5129
6094	ROM1	6.11222	9.82529e-10	++++++	2.99468e-08	2.31189e-05	1.45627	1.23502	0.6894	0.5228
5162	PDHB	-6.11105	9.89802e-10	------	3.01294e-08	2.329e-05	0.613864	0.823003	-0.627	-0.4863
27429	HTRA2	-6.11028	9.94591e-10	--?---	3.02095e-08	2.34027e-05	0.676351	0.864902	-0.5959	-0.5075
653160		-6.11021	9.95e-10	???--?	3.02095e-08	2.34123e-05	0.801705	0.827156
397	ARHGDIB	6.10976	9.97815e-10	++++++	3.02559e-08	2.34786e-05	1.31692	1.17852
10000	AKT3	-6.10898	1.00272e-09	--?---	3.03654e-08	2.35939e-05	0.624722	0.782172	-0.6692	-0.5093
6494	SIPA1	6.10797	1.00905e-09	?+?++?	3.0518e-08	2.3743e-05	1.38034	1.23206	0.6993	0.5608
91607	SLFN11	6.10614	1.02068e-09	++?++-	3.08302e-08	2.40167e-05	1.3198	1.16666	0.6183	0.525
442322		6.10409	1.03391e-09	???++?	3.11897e-08	2.43279e-05	1.17904	1.15542
6908	TBP	-6.10202	1.04738e-09	--?---	3.15555e-08	2.46448e-05	0.726803	0.886434
374860	ANKRD30B	-6.10096	1.05435e-09	?+?---	3.17247e-08	2.48087e-05	0.768566	0.879902	-0.5918	-0.5062
55596	ZCCHC8	6.09999	1.06077e-09	++?+++	3.18773e-08	2.49599e-05	1.63136	1.21151	0.7373	0.5935
129293	TRABD2A	-6.09813	1.07315e-09	--?---	3.22081e-08	2.52511e-05	0.669614	0.844849
5955	RCN2	-6.09586	1.0885e-09	------	3.26274e-08	2.56125e-05	0.713662	0.853613	-0.6097	-0.467
79644	SRD5A3	-6.09537	1.09186e-09	--?---	3.26864e-08	2.56915e-05	0.651875	0.778849
2898	GRIK2	-6.09413	1.10036e-09	------	3.28988e-08	2.58914e-05	0.572022	0.783175	-0.6621	-0.5556
6660	SOX5	6.09029	1.12705e-09	++?++-	3.36541e-08	2.65194e-05	2.01259	1.2238
84083	ZRANB3	-6.08861	1.13896e-09	--?---	3.39666e-08	2.67996e-05	0.776317	0.845311
4496	MT1H	6.08834	1.14087e-09	++?+++	3.39806e-08	2.68447e-05	2.12337	1.42788	0.657	0.5227
51118	UTP11L	-6.08547	1.16153e-09	--?---	3.45521e-08	2.73307e-05	0.730521	0.866817	-0.6067	-0.5251
25789	TMEM59L	-6.08508	1.16435e-09	------	3.45924e-08	2.73972e-05	0.7711	0.836193	-0.6527	-0.5968
5873	RAB27A	6.08413	1.17129e-09	++?+++	3.47546e-08	2.75604e-05	1.52858	1.24383	0.6205	0.4522
28958	COA3	-6.0815	1.19061e-09	--?---	3.52835e-08	2.80151e-05	0.579913	0.833445
114801	TMEM200A	-6.08058	1.19747e-09	------	3.54088e-08	2.81765e-05	0.365901	0.741294
1408	CRY2	-6.08053	1.19785e-09	--?--+	3.54088e-08	2.81854e-05	0.812329	0.898158		-0.4799
57415	C3orf14	-6.07951	1.20554e-09	-+----	3.55854e-08	2.83662e-05	0.503158	0.759343	-0.6326	-0.4959
8409	UXT	6.07933	1.20685e-09	-++++-	3.55854e-08	2.83971e-05	1.26941	1.05305	0.6287	0.5126
5265	SERPINA1	6.07842	1.21372e-09	-+?+++	3.57433e-08	2.85589e-05	1.49239	1.25842
7411	VBP1	-6.07524	1.23802e-09	--?---	3.64131e-08	2.91305e-05	0.634359	0.847632	-0.6207	-0.5105
51435	SCARA3	6.07331	1.25303e-09	++++++	3.6799e-08	2.94839e-05	2.19785	1.36137
27324	TOX3	-6.07315	1.25426e-09	--?---	3.6799e-08	2.95128e-05	0.733921	0.837216
338758	LINC00936	-6.07255	1.25892e-09	--?--?	3.68896e-08	2.96223e-05	0.75211	0.786931
9331	B4GALT6	-6.07088	1.27211e-09	--?---	3.72297e-08	2.99327e-05	0.562701	0.712983	-0.6735	-0.5372
3712	IVD	-6.07016	1.2778e-09	--?--+	3.735e-08	3.00668e-05	0.565479	0.844924
196410	METTL7B	6.06969	1.28158e-09	++?++-	3.74138e-08	3.01555e-05	1.38688	1.21791	0.6431	0.5107
6776	STAT5A	6.06774	1.29721e-09	-+++++	3.78232e-08	3.05233e-05	1.39625	1.12929	0.6403	0.5087
113277	TMEM106A	6.06725	1.30122e-09	++?+++	3.78933e-08	3.06178e-05	1.37491	1.18885	0.6088	0.469
120425	AMICA1	6.06685	1.30445e-09	???+++	3.79403e-08	3.06937e-05	1.44093	1.27093
23168	RTF1	-6.06541	1.31619e-09	--?---	3.82346e-08	3.097e-05	0.567429	0.789433	-0.6232	-0.5432
5223	PGAM1	-6.06424	1.32583e-09	------	3.84671e-08	3.11968e-05	0.626367	0.795871	-0.6935	-0.5446
4318	MMP9	6.06308	1.33539e-09	-+?+++	3.86967e-08	3.14217e-05	1.23169	1.12185
2805	GOT1	-6.06187	1.34545e-09	------	3.89403e-08	3.16585e-05	0.420104	0.707314	-0.655	-0.5409
9754	STARD8	6.05978	1.36307e-09	+++++-	3.94019e-08	3.20731e-05	1.49189	1.20311	0.6371	0.5062
145483	FAM161B	-6.0589	1.37053e-09	--?---	3.95689e-08	3.22487e-05	0.664117	0.820207	-0.6297	-0.4923
26515	TIMM10B	-6.05617	1.39398e-09	--?---	4.01965e-08	3.28003e-05	0.739004	0.865816
488	ATP2A2	-6.0548	1.40589e-09	------	4.04903e-08	3.30806e-05	0.505721	0.771004	-0.6726	-0.5462
328	APEX1	-6.0544	1.40945e-09	--?---	4.05432e-08	3.31643e-05	0.659825	0.865414	-0.5968	-0.4887
9378	NRXN1	-6.05415	1.41159e-09	------	4.05543e-08	3.32147e-05	0.563602	0.769676	-0.6099	-0.5147
8554	PIAS1	6.05394	1.41345e-09	-+-+++	4.05543e-08	3.32585e-05	0.722252	1.02268		0.4582
64087	MCCC2	-6.05376	1.41501e-09	--?---	4.05543e-08	3.32951e-05	0.615925	0.81753
59350	RXFP1	-6.0531	1.42084e-09	--?---	4.06397e-08	3.34323e-05	0.629219	0.70169	-0.6012	-0.4677
440852		6.053	1.42174e-09	???++?	4.06397e-08	3.34535e-05	1.31092	1.24232
3678	ITGA5	6.05278	1.42363e-09	?+?+++	4.06397e-08	3.34981e-05	1.70815	1.32271	0.6536	0.4901
4794	NFKBIE	-6.05264	1.42489e-09	???---	4.06397e-08	3.35277e-05	0.822823	0.891032	-0.7113	-0.4928
55170	PRMT6	-6.05124	1.43739e-09	--?---	4.09466e-08	3.38219e-05	0.685798	0.856139	-0.6587	-0.4896
85352	KIAA1644	-6.05072	1.442e-09	--?--+	4.1028e-08	3.39302e-05	0.773857	0.848722	-0.6618	-0.5603
80309	SPHKAP	-6.04996	1.44884e-09	--?---	4.11729e-08	3.40912e-05	0.329189	0.633992	-0.6464	-0.5504
27248	ERLEC1	-6.04811	1.46557e-09	------	4.15981e-08	3.44848e-05	0.476805	0.771226	-0.6457	-0.5215
23118	TAB2	6.04541	1.49035e-09	++++++	4.22505e-08	3.50679e-05	1.25571	1.18351	0.6976	0.5968
10929	SRSF8	-6.04438	1.49982e-09	--?---	4.24678e-08	3.52908e-05	0.681926	0.855747
3068	HDGF	6.04188	1.52326e-09	++++++	4.30797e-08	3.58423e-05	1.23013	1.11435	0.6321	0.5186
57674	RNF213	6.04086	1.53291e-09	++?+++	4.33005e-08	3.60693e-05	1.39316	1.22335		0.4836
11245	GPR176	-6.04055	1.53588e-09	--?---	4.33324e-08	3.61392e-05	0.679205	0.821796	-0.6168	-0.4659
84617	TUBB6	6.04021	1.53915e-09	++?+++	4.33657e-08	3.62162e-05	1.88674	1.36658	0.6609	0.4734
6539	SLC6A12	6.04004	1.54074e-09	+++++-	4.33657e-08	3.62537e-05	1.97846	1.35223		0.4487
57645	POGK	6.03898	1.55089e-09	+++++-	4.35992e-08	3.64925e-05	2.22939	1.28085		0.4921
84063	KIRREL2	-6.03803	1.5601e-09	???---	4.38058e-08	3.67093e-05	0.780838	0.868947	-0.6123	-0.5172
7297	TYK2	6.03752	1.56502e-09	++++++	4.38915e-08	3.6825e-05	1.21504	1.1273	0.6721	0.5098
9124	PDLIM1	6.03639	1.57598e-09	++?+++	4.41382e-08	3.70828e-05	2.11868	1.39605	0.6013	0.459
115004	MB21D1	6.03616	1.5782e-09	++?+++	4.41382e-08	3.71351e-05	1.35458	1.15626
55591	VEZT	-6.03604	1.57944e-09	-----+	4.41382e-08	3.71643e-05	0.538808	0.824967	-0.6057	-0.465
51365	PLA1A	6.03533	1.58643e-09	++?+++	4.42771e-08	3.73286e-05	1.77222	1.327	0.6394	0.5155
663	BNIP2	6.03515	1.58818e-09	++++++	4.42771e-08	3.73699e-05	1.78634	1.2014	0.7266	0.6069
4494	MT1F	6.03495	1.59013e-09	++?+++	4.4279e-08	3.74157e-05	2.0208	1.46358		0.4738
401093	MBNL1-AS1	-6.03448	1.59471e-09	--?--?	4.4354e-08	3.75235e-05	0.798127	0.874579
283991	UBALD2	6.03404	1.59909e-09	++++++	4.44233e-08	3.76266e-05	1.44912	1.19776
286044		6.03329	1.60657e-09	???++?	4.45785e-08	3.78026e-05	1.41961	1.31503
126792	B3GALT6	-6.03303	1.60914e-09	--?--+	4.45972e-08	3.7863e-05	0.799922	0.887645	-0.6701	-0.5784
8519	IFITM1	6.0322	1.61741e-09	++?+++	4.47737e-08	3.80577e-05	1.86763	1.42196	0.6621	0.4922
996	CDC27	-6.03163	1.62318e-09	------	4.48806e-08	3.81934e-05	0.621415	0.828958	-0.613	-0.4762
9960	USP3	6.03009	1.63868e-09	++?+++	4.52559e-08	3.85581e-05	1.55425	1.20938	0.6831	0.5486
5783	PTPN13	6.02937	1.64595e-09	++++++	4.54036e-08	3.87293e-05	1.89134	1.2373	0.6744	0.5862
1537	CYC1	-6.0285	1.65485e-09	--?---	4.55955e-08	3.89385e-05	0.652221	0.855719	-0.671	-0.5522
7461	CLIP2	6.02718	1.66843e-09	++++++	4.5916e-08	3.92582e-05	1.24786	1.14264
22895	RPH3A	-6.02676	1.67278e-09	--?---	4.59819e-08	3.93605e-05	0.503685	0.712654	-0.6883	-0.5998
10825	NEU3	-6.02632	1.6773e-09	?-?---	4.60111e-08	3.94668e-05	0.826489	0.901624
79626	TNFAIP8L2	6.02612	1.67947e-09	???+++	4.60111e-08	3.95179e-05	1.28078	1.14388		0.4451
54453	RIN2	6.02609	1.67971e-09	++++++	4.60111e-08	3.95236e-05	2.77718	1.37686	0.686	0.545
283687	C15orf37	-6.02531	1.68783e-09	--?--+	4.61797e-08	3.97145e-05	0.78467	0.912484	-0.6706	-0.5617
84734	C1orf90	6.02507	1.69031e-09	???+++	4.61941e-08	3.97731e-05	1.50399	1.27893
26152	ZNF337	-6.0242	1.69952e-09	-----+	4.63918e-08	3.99897e-05	0.772789	0.918244
282679	AQP11	-6.02382	1.70348e-09	------	4.6446e-08	4.00829e-05	0.530159	0.792894	-0.6351	-0.4668
7857	SCG2	-6.02191	1.72376e-09	--?---	4.69444e-08	4.056e-05	0.420353	0.634482	-0.6745	-0.5195
6664	SOX11	-6.02058	1.73797e-09	+-?--+	4.72445e-08	4.08944e-05	0.828457	0.932714
22869	ZNF510	-6.0205	1.73879e-09	------	4.72445e-08	4.09137e-05	0.605053	0.840933
51377	UCHL5	-6.01946	1.75004e-09	--?---	4.74952e-08	4.11784e-05	0.536264	0.766227	-0.66	-0.521
54209	TREM2	6.01895	1.75553e-09	?+++++	4.75895e-08	4.13077e-05	1.48661	1.25837
91107	TRIM47	6.01728	1.77373e-09	++?+++	4.80274e-08	4.17359e-05	2.01225	1.31777	0.6498	0.4764
4173	MCM4	-6.0167	1.78007e-09	--?---	4.81437e-08	4.1885e-05	0.694738	0.823029	-0.6219	-0.5155
2736	GLI2	6.01522	1.79647e-09	++?+++	4.85316e-08	4.2271e-05	1.36022	1.17649		0.4635
9093	DNAJA3	-6.01455	1.80383e-09	------	4.86457e-08	4.2444e-05	0.701148	0.883161
599	BCL2L2	-6.01446	1.80483e-09	------	4.86457e-08	4.24677e-05	0.826346	0.903309	-0.7166	-0.579
951	CD37	6.01353	1.81526e-09	?+?+++	4.88214e-08	4.27131e-05	1.38962	1.23637
11167	FSTL1	6.01351	1.8155e-09	+-++++	4.88214e-08	4.27187e-05	1.70066	1.29073	0.6123	0.4576
131583	FAM43A	6.00556	1.90672e-09	+++++-	5.12158e-08	4.4865e-05	1.84944	1.23233
23185	LARP4B	-6.00516	1.91142e-09	--?---	5.12835e-08	4.49756e-05	0.713077	0.851818	-0.602	-0.4722
10633	RASL10A	-6.00491	1.9144e-09	--?--+	5.13051e-08	4.50459e-05	0.677469	0.832562	-0.6893	-0.5741
23609	MKRN2	-6.0043	1.92154e-09	------	5.14377e-08	4.52137e-05	0.825971	0.891532
79854	LINC00115	6.00398	1.92534e-09	++?+++	5.14811e-08	4.53034e-05	1.29853	1.15331
51102	MECR	-6.00341	1.93214e-09	--?--+	5.16041e-08	4.54632e-05	0.699302	0.829828	-0.69	-0.602
126433	FBXO27	-6.00241	1.94416e-09	?-----	5.18662e-08	4.5746e-05	0.837078	0.909326		-0.483
81533	ITFG1	-6.00167	1.95301e-09	--?---	5.20308e-08	4.59543e-05	0.326565	0.699874	-0.6902	-0.5423
5522	PPP2R2C	-6.00139	1.9563e-09	--?---	5.20308e-08	4.60317e-05	0.710847	0.842455	-0.6343	-0.5072
59271	EVA1C	6.00134	1.95696e-09	++++++	5.20308e-08	4.60472e-05	1.32109	1.17497
8837	CFLAR	6.00077	1.9638e-09	++?+++	5.21537e-08	4.62082e-05	1.58377	1.22634	0.6821	0.5376
716	C1S	6	1.97321e-09	--++++	5.23445e-08	4.64295e-05	1.5754	1.25066		0.4773
5048	PAFAH1B1	-5.99647	2.01659e-09	------	5.3435e-08	4.74503e-05	0.541202	0.784713	-0.65	-0.5332
29887	SNX10	-5.99264	2.06465e-09	------	5.46471e-08	4.85813e-05	0.487291	0.723703	-0.6237	-0.5317
126731	CCSAP	-5.99062	2.09044e-09	--?--?	5.52676e-08	4.91882e-05	0.591098	0.756418
23336	SYNM	5.99	2.09844e-09	++?+++	5.54168e-08	4.93764e-05	1.35058	1.19808	0.5971	0.5617
2188	FANCF	-5.98974	2.10172e-09	--?---	5.54411e-08	4.94534e-05	0.687283	0.861146	-0.6198
64123	ELTD1	5.98579	2.15348e-09	++?+++	5.67429e-08	5.06714e-05	1.84086	1.28753	0.6329	0.5179
57213	SPRYD7	-5.98482	2.16627e-09	------	5.70159e-08	5.09722e-05	0.747561	0.855683
28976	ACAD9	-5.98441	2.17178e-09	------	5.70972e-08	5.1102e-05	0.854052	0.893257	-0.6159	-0.5305
369	ARAF	5.98263	2.19558e-09	++++++	5.76584e-08	5.16619e-05	1.41092	1.13831	0.6523	0.5174
10263	CDK2AP2	5.98167	2.20857e-09	+++++-	5.78743e-08	5.19676e-05	1.42242	1.19557	0.6267	0.5158
25874	MPC2	-5.98166	2.20872e-09	--?---	5.78743e-08	5.19711e-05	0.616297	0.823548
54504	CPVL	5.98139	2.21247e-09	?+?++?	5.79081e-08	5.20594e-05	1.40084	1.36076		0.4722
5460	POU5F1	5.98059	2.22332e-09	???+++	5.81274e-08	5.23147e-05	1.23367	1.14239		0.5015
374408		-5.98028	2.22753e-09	???--?	5.81728e-08	5.24137e-05	0.765465	0.825515
84246	MED10	-5.97808	2.25781e-09	--?---	5.88982e-08	5.31262e-05	0.722644	0.86954	-0.6392	-0.4888
92609	TIMM50	-5.97744	2.26674e-09	--?---	5.90657e-08	5.33363e-05	0.621441	0.83826	-0.6855	-0.5842
56945	MRPS22	-5.97695	2.2736e-09	------	5.9179e-08	5.34978e-05	0.562725	0.854578		-0.4583
9064	MAP3K6	5.97609	2.28563e-09	+-?+++	5.94264e-08	5.37809e-05	1.33675	1.13558	0.6469	0.4524
23328	SASH1	5.97534	2.29616e-09	++?+++	5.96343e-08	5.40287e-05	3.0339	1.45962	0.6706	0.5709
391403		5.97214	2.34161e-09	???++?	6.07477e-08	5.50981e-05	1.09986	1.09694
6404	SELPLG	5.97121	2.35498e-09	++?++-	6.10272e-08	5.54127e-05	1.28883	1.18358
8678	BECN1	-5.96935	2.38198e-09	------	6.16267e-08	5.6048e-05	0.683303	0.836031	-0.6363	-0.4545
6543	SLC8A2	-5.96926	2.38335e-09	--?---	6.16267e-08	5.60803e-05	0.713427	0.817449	-0.6119	-0.564
23151	GRAMD4	-5.96856	2.39363e-09	--?---	6.18245e-08	5.63221e-05	0.870122	0.927632
84058	WDR54	-5.96684	2.41896e-09	------	6.24102e-08	5.69181e-05	0.575919	0.813446	-0.6392	-0.5684
3078	CFHR1	5.96642	2.42517e-09	???++-	6.25019e-08	5.70643e-05	1.86691	1.36297	0.6467	0.524
84259	DCUN1D5	-5.96596	2.43201e-09	------	6.25916e-08	5.72251e-05	0.671562	0.855007
10581	IFITM2	5.96583	2.43397e-09	++?+++	6.25916e-08	5.72713e-05	2.01306	1.46317	0.6597	0.4887
205	AK3L1	5.96495	2.4471e-09	???++?	6.28606e-08	5.75803e-05	1.26817	1.26038
6173	RPL36A	5.96469	2.45104e-09	++?++?	6.28932e-08	5.7673e-05	1.20193	1.12116
550643	LOC550643	-5.96446	2.45441e-09	--?--?	6.29111e-08	5.77524e-05	0.745041	0.851315
6913	TBX15	5.96415	2.45905e-09	+??+++	6.29612e-08	5.78613e-05	1.64748	1.31014	0.5964	0.4625
3684	ITGAM	5.96016	2.51988e-09	++?+++	6.44154e-08	5.92928e-05	1.32042	1.17681
58478	ENOPH1	-5.96	2.5224e-09	--?---	6.44154e-08	5.93522e-05	0.706367	0.855987	-0.6352	-0.4753
64332	NFKBIZ	5.95989	2.52406e-09	++?+++	6.44154e-08	5.9391e-05	1.49208	1.2429	0.5975	0.4688
26147	PHF19	5.95919	2.5349e-09	++?++-	6.46221e-08	5.96462e-05	1.70405	1.24269	0.6977	0.5504
1174	AP1S1	-5.95897	2.53833e-09	--?---	6.46396e-08	5.9727e-05	0.728829	0.812615	-0.6904	-0.5752
10038	PARP2	-5.95859	2.54419e-09	------	6.47187e-08	5.98648e-05	0.476046	0.788627		-0.4867
9868	TOMM70A	-5.95833	2.54836e-09	--?---	6.47547e-08	5.99628e-05	0.550076	0.780749	-0.6432	-0.5099
5292	PIM1	5.95777	2.55707e-09	-+++++	6.48488e-08	6.0168e-05	1.43489	1.16541
388272	C16orf87	-5.95774	2.55757e-09	--?---	6.48488e-08	6.01797e-05	0.661129	0.82717	-0.6179	-0.4815
8832	CD84	5.95732	2.56411e-09	++?+++	6.49446e-08	6.03335e-05	1.43654	1.22333
1128	CHRM1	-5.95713	2.56703e-09	------	6.49486e-08	6.04022e-05	0.627707	0.797774	-0.686	-0.5305
57184	FAM219B	-5.95595	2.58569e-09	--?---	6.53505e-08	6.08414e-05	0.785509	0.883306
1066	CES1	5.95471	2.60531e-09	???++?	6.57756e-08	6.13028e-05	1.7697	1.63283
2122	MECOM	5.95423	2.61292e-09	++++++	6.58972e-08	6.14821e-05	2.31609	1.38142	0.6167	0.5418
280636	C11orf31	-5.95373	2.62101e-09	--?--+	6.60305e-08	6.16725e-05	0.723257	0.857312	-0.7446	-0.5959
602	BCL3	5.9533	2.62797e-09	++?+++	6.61349e-08	6.18361e-05	1.56183	1.26608	0.6139	0.4449
3075	CFH	5.95262	2.63882e-09	+-?+++	6.63371e-08	6.20915e-05	1.85242	1.35637	0.6491	0.5256
196294	IMMP1L	-5.95234	2.64337e-09	-+?---	6.63804e-08	6.21984e-05	0.79843	0.889592		-0.4642
51728	POLR3K	-5.95128	2.6605e-09	--?---	6.66766e-08	6.26016e-05	0.594484	0.791334	-0.6401	-0.5031
23769	FLRT1	-5.95126	2.66083e-09	+-?---	6.66766e-08	6.26093e-05	0.759401	0.885348	-0.67	-0.5178
2271	FH	-5.95023	2.6776e-09	--?---	6.70254e-08	6.30039e-05	0.491217	0.772067		-0.4693
3636	INPPL1	5.94834	2.70877e-09	++++++	6.76888e-08	6.37373e-05	1.34582	1.2115	0.6632	0.5312
11214	AKAP13	5.94815	2.71184e-09	+-?+++	6.76888e-08	6.38095e-05	2.09859	1.2341
150677	OTOS	5.9481	2.71273e-09	+-++++	6.76888e-08	6.38306e-05	1.54201	1.22859
55022	PID1	-5.94702	2.73076e-09	------	6.80665e-08	6.42548e-05	0.666421	0.809332	-0.6038	-0.4413
60437	CDH26	5.94649	2.73948e-09	++?+++	6.82115e-08	6.44599e-05	1.22049	1.08531	0.6167	0.5051
283507	SUGT1P3	-5.94594	2.74878e-09	--?---	6.83709e-08	6.46789e-05	0.614194	0.850646
4289	MKLN1	5.94566	2.7535e-09	++?+++	6.84158e-08	6.47898e-05	1.80661	1.23985	0.6651	0.5786
342132		-5.94339	2.79184e-09	???---	6.92247e-08	6.5692e-05	0.841944	0.907948
79963	ABCA11P	-5.94329	2.79354e-09	--?--?	6.92247e-08	6.5732e-05	0.74279	0.804161
3931	LCAT	5.94321	2.79488e-09	?+?+++	6.92247e-08	6.57634e-05	1.3042	1.14842		0.471
9454	HOMER3	5.94273	2.80314e-09	++++++	6.93563e-08	6.59579e-05	1.70678	1.26221		0.47
629	CFB	5.94211	2.81376e-09	?+?+++	6.9546e-08	6.62078e-05	1.58511	1.27985	0.5904	0.4907
5191	PEX7	-5.93982	2.85337e-09	------	7.04509e-08	6.71397e-05	0.663105	0.83913
23220	DTX4	-5.9396	2.85718e-09	--?---	7.04711e-08	6.72295e-05	0.618108	0.832174	-0.6514	-0.5
54331	GNG2	-5.93858	2.87496e-09	--?--+	7.08353e-08	6.76477e-05	0.458505	0.728239	-0.6582	-0.5316
5716	PSMD10	-5.93825	2.88072e-09	--?---	7.0903e-08	6.77833e-05	0.575205	0.819549
8562	DENR	-5.93781	2.88862e-09	--?---	7.10232e-08	6.79692e-05	0.530718	0.804318	-0.6776	-0.5146
402247		5.9374	2.89577e-09	???++?	7.11248e-08	6.81376e-05	1.56053	1.46801
3965	LGALS9	5.93679	2.90651e-09	?+?+++	7.13141e-08	6.83902e-05	1.24972	1.16268		0.4561
26232	FBXO2	5.93478	2.94246e-09	++?+++	7.21209e-08	6.9236e-05	1.30358	1.17426
522	ATP5J	-5.93439	2.94935e-09	--?---	7.22146e-08	6.93983e-05	0.699243	0.858343	-0.69	-0.5419
2634	GBP2	5.93373	2.96123e-09	++?+++	7.24301e-08	6.96778e-05	1.85004	1.4347		0.4564
841	CASP8	5.93237	2.98587e-09	++?+++	7.29569e-08	7.02575e-05	1.18362	1.11739
2004	ELK3	5.93213	2.99033e-09	++?+++	7.299e-08	7.03624e-05	1.79218	1.25313	0.6127	0.5569
8420	RNU17D	5.9313	3.00549e-09	???++?	7.32841e-08	7.07192e-05	1.3464	1.25086
85453	TSPYL5	-5.92969	3.03514e-09	--?---	7.38553e-08	7.14169e-05	0.474602	0.76032	-0.6601	-0.5173
2828	GPR4	5.92968	3.03519e-09	++?+++	7.38553e-08	7.14181e-05	1.77	1.28741	0.6266	0.4503
55647	RAB20	5.92882	3.05124e-09	?+?++-	7.41692e-08	7.17958e-05	1.68314	1.24756	0.6535	0.4753
6770	STAR	-5.92792	3.06794e-09	--?---	7.44441e-08	7.21886e-05	0.64371	0.78029	-0.6184	-0.5429
1326	MAP3K8	5.92787	3.06888e-09	++?+++	7.44441e-08	7.22107e-05	1.35733	1.20083	0.6691	0.5157
375567		-5.92756	3.07473e-09	???---	7.44704e-08	7.23485e-05	0.608914	0.774703
8773	SNAP23	5.92747	3.07629e-09	++?+++	7.44704e-08	7.23852e-05	1.64301	1.27023	0.6942	0.5754
302	ANXA2	5.92706	3.08414e-09	+-?+++	7.45835e-08	7.25698e-05	1.79878	1.41526	0.6188	0.4796
10440	TIMM17A	-5.92623	3.09969e-09	--?---	7.48516e-08	7.29358e-05	0.579884	0.813144	-0.6022	-0.4775
5894	RAF1	5.92613	3.10159e-09	++?+++	7.48516e-08	7.29803e-05	1.614	1.16869	0.721	0.5965
55316	RSAD1	5.92578	3.10825e-09	++++++	7.49355e-08	7.3137e-05	1.2492	1.14778	0.6305	0.4827
79794	C12orf49	-5.9244	3.13432e-09	--?---	7.54868e-08	7.37506e-05	0.657112	0.84492	-0.6022	-0.518
201266	SLC39A11	5.92331	3.1553e-09	+++++-	7.59144e-08	7.42443e-05	1.64658	1.22785		0.493
129138	ANKRD54	-5.92143	3.19145e-09	------	7.66719e-08	7.50948e-05	0.85317	0.919727	-0.605	-0.4831
8444	DYRK3	5.92134	3.1933e-09	?++++-	7.66719e-08	7.51384e-05	1.36029	1.12758		0.4767
55486	PARL	-5.91998	3.21983e-09	--?--+	7.72299e-08	7.57625e-05	0.739278	0.882866	-0.6204	-0.5037
139818	DOCK11	5.9197	3.22534e-09	-+?++-	7.72313e-08	7.58922e-05	1.30834	1.07378		0.5261
84099	ID2B	-5.91964	3.22645e-09	???--+	7.72313e-08	7.59184e-05	0.772721	0.876697
55914	ERBB2IP	5.91903	3.23855e-09	++?+++	7.74423e-08	7.62032e-05	3.11641	1.49488	0.7132	0.5629
8784	TNFRSF18	-5.91866	3.24569e-09	?-----	7.75341e-08	7.63711e-05	0.875875	0.937361		-0.4875
130589	GALM	5.91818	3.2552e-09	++?++-	7.76824e-08	7.65949e-05	1.44231	1.16523	0.6139	0.4927
4780	NFE2L2	5.91589	3.30091e-09	++++++	7.8649e-08	7.76703e-05	1.61273	1.23786	0.6975	0.5868
80755	AARSD1	-5.91581	3.30239e-09	??---?	7.8649e-08	7.77052e-05	0.778667	0.848747	-0.6118	-0.574
3363	HTR7	-5.9147	3.32472e-09	--?---	7.90629e-08	7.82307e-05	0.801612	0.901293	-0.6408	-0.5416
400823		5.91462	3.32649e-09	???++-	7.90629e-08	7.82722e-05	1.26166	1.11839
5175	PECAM1	5.91282	3.363e-09	++?++?	7.985e-08	7.91313e-05	1.53186	1.30295	0.6527	0.5273
148223	C19orf25	5.91152	3.38963e-09	+-+++-	8.04013e-08	7.97581e-05	1.66051	1.20062		0.4965
84959	UBASH3B	-5.91108	3.39878e-09	--?---	8.05371e-08	7.99733e-05	0.686395	0.79556	-0.6485	-0.5164
301	ANXA1	5.91049	3.41084e-09	++++++	8.07168e-08	8.02571e-05	1.58341	1.26548		0.4777
132706		-5.91038	3.41323e-09	???--?	8.07168e-08	8.03132e-05	0.874966	0.888501
23384	SPECC1L	5.90954	3.43066e-09	++?+++	8.10039e-08	8.07234e-05	1.14909	1.10371
54436	SH3TC1	5.90946	3.43225e-09	-+?+++	8.10039e-08	8.07609e-05	1.37629	1.15683	0.6634	0.4913
81849	ST6GALNAC5	-5.90907	3.44048e-09	--?---	8.11166e-08	8.09544e-05	0.373629	0.664424	-0.6167	-0.5276
6277	S100A6	5.90868	3.44868e-09	++?+++	8.11557e-08	8.11475e-05	1.25015	1.18554		0.4658
5121	PCP4	-5.90866	3.44903e-09	------	8.11557e-08	8.11557e-05	0.270633	0.684589	-0.6579	-0.5452
122953	JDP2	5.90826	3.45747e-09	++++++	8.1273e-08	8.13542e-05	1.40024	1.15673
4522	MTHFD1	-5.90784	3.46613e-09	--?---	8.13954e-08	8.15581e-05	0.720671	0.873224		-0.5129
57718	PPP4R4	-5.90713	3.4811e-09	------	8.16653e-08	8.19103e-05	0.607032	0.753172	-0.6052	-0.5173
64926	RASAL3	5.90654	3.49377e-09	?+?+++	8.18062e-08	8.22083e-05	1.30377	1.12864		0.4625
5602	MAPK10	-5.90652	3.49406e-09	--?---	8.18062e-08	8.22152e-05	0.566918	0.812007	-0.6553	-0.5073
10410	IFITM3	5.90627	3.49931e-09	++?+++	8.18421e-08	8.23389e-05	1.943	1.42242	0.6594	0.4874
131873		-5.90612	3.50255e-09	???---	8.18421e-08	8.2415e-05	0.790196	0.887847
8706	B3GALNT1	-5.90545	3.51696e-09	--?---	8.20972e-08	8.2754e-05	0.591476	0.766465	-0.6222	-0.48
54437	SEMA5B	-5.90511	3.52416e-09	--?--+	8.21838e-08	8.29234e-05	0.782331	0.867382		-0.5142
4276	MICA	5.90439	3.53944e-09	??+++?	8.24585e-08	8.32831e-05	1.50867	1.27166	0.6877	0.5431
64333	ARHGAP9	5.90352	3.55824e-09	-+?+++	8.28143e-08	8.37253e-05	0.82592	1.04592
79627	OGFRL1	5.90323	3.56459e-09	++?+++	8.28803e-08	8.38748e-05	1.37336	1.20682	0.6137	0.5346
3251	HPRT1	-5.90239	3.58275e-09	------	8.32201e-08	8.4302e-05	0.349917	0.685159	-0.6601	-0.5603
23543	RBFOX2	-5.90112	3.61048e-09	--?---	8.37816e-08	8.49545e-05	0.697522	0.835369
2217	FCGRT	5.90042	3.62583e-09	?+++++	8.39519e-08	8.53157e-05	1.41653	1.16685	0.6091	0.5115
55105	GPATCH2	-5.90041	3.62592e-09	--?---	8.39519e-08	8.53178e-05	0.597283	0.796629		-0.4472
11128	POLR3A	-5.9003	3.62852e-09	--?---	8.39519e-08	8.53791e-05	0.668654	0.810094	-0.6344	-0.5121
56675	NRIP3	-5.89967	3.64227e-09	--?---	8.40901e-08	8.57026e-05	0.572164	0.755848	-0.6721	-0.5655
8477	GPR65	5.89963	3.64315e-09	?+?+++	8.40901e-08	8.57233e-05	1.47732	1.24614
374654	KIF7	5.89954	3.64522e-09	??++++	8.40901e-08	8.57719e-05	1.26149	1.15774	0.64	0.5601
23013	SPEN	5.89902	3.65674e-09	++++++	8.42733e-08	8.6043e-05	1.93575	1.23327	0.65	0.526
57101	ANO2	5.897	3.70177e-09	+-?+++	8.51655e-08	8.71028e-05	1.30121	1.14404	0.5943	0.4594
79672	FN3KRP	-5.89696	3.70269e-09	------	8.51655e-08	8.71243e-05	0.768593	0.886587
51588	PIAS4	5.89477	3.75199e-09	++++++	8.62152e-08	8.82843e-05	1.77733	1.26592
2872	MKNK2	5.89415	3.76618e-09	++++++	8.63256e-08	8.86182e-05	2.6465	1.55249		0.5081
10302	SNAPC5	-5.89412	3.76678e-09	--?---	8.63256e-08	8.86324e-05	0.509608	0.781296	-0.6617	-0.5009
5788	PTPRC	5.89408	3.7678e-09	++?+++	8.63256e-08	8.86564e-05	1.58078	1.34831
51720	UIMC1	5.89357	3.7795e-09	-+++++	8.65093e-08	8.89315e-05	0.861997	1.0679	0.7045	0.5624
124808	CCDC43	-5.89303	3.79189e-09	--?---	8.67086e-08	8.92231e-05	0.832643	0.886699	-0.6575	-0.5527
6574	SLC20A1	-5.89093	3.84021e-09	+-----	8.77282e-08	9.036e-05	1.334	0.950058	-0.6888	-0.5405
10765	KDM5B	-5.89069	3.8459e-09	--?---	8.7773e-08	9.04939e-05	0.589936	0.833194
27328	PCDH11X	-5.88983	3.86589e-09	?-?---	8.81437e-08	9.09643e-05	0.728767	0.856258		-0.4931
22890	ZBTB1	5.88942	3.87565e-09	++?+++	8.82807e-08	9.1194e-05	1.56616	1.24909	0.6149	0.5397
84268	RPAIN	-5.88874	3.89158e-09	--?---	8.85579e-08	9.15689e-05	0.572489	0.841499
2535	FZD2	5.88594	3.95798e-09	++++++	8.99819e-08	9.31313e-05	1.61426	1.27258
84968	PNMA6A	-5.88554	3.96766e-09	??---?	9.0115e-08	9.33591e-05	0.772562	0.822233	-0.6155	-0.5617
91137	SLC25A46	-5.88315	4.02529e-09	------	9.13285e-08	9.4715e-05	0.604745	0.809286
27173	SLC39A1	5.883	4.02886e-09	+++++-	9.13285e-08	9.4799e-05	1.48237	1.16624	0.6507	0.4986
23111	SPG20	5.88215	4.04961e-09	+++++-	9.17107e-08	9.52874e-05	1.67621	1.24381	0.6025	0.5236
2596	GAP43	-5.88177	4.05908e-09	------	9.18367e-08	9.55102e-05	0.508009	0.737564	-0.6726	-0.5886
25865	PRKD2	5.88079	4.08315e-09	++?++-	9.22051e-08	9.60765e-05	1.29561	1.14912		0.5024
5702	PSMC3	-5.88079	4.0832e-09	--?---	9.22051e-08	9.60777e-05	0.586182	0.811051	-0.6824	-0.5486
27132	CPNE7	-5.87943	4.11694e-09	??----	9.28778e-08	9.68716e-05	0.629513	0.841624	-0.6263	-0.5419
10395	DLC1	5.87907	4.12571e-09	++++++	9.29865e-08	9.70779e-05	1.63552	1.23806	0.6359	0.5037
861	RUNX1	5.87824	4.14658e-09	???++?	9.33536e-08	9.75691e-05	1.5201	1.37771
10645	CAMKK2	-5.8781	4.14993e-09	+-----	9.33536e-08	9.76479e-05	0.687715	0.883407	-0.6901	-0.593
51062	ATL1	-5.87741	4.16744e-09	--?---	9.36579e-08	9.80598e-05	0.644806	0.778413	-0.6696	-0.5505
51046	ST8SIA3	-5.876	4.20304e-09	--?---	9.43679e-08	9.88975e-05	0.575628	0.76225	-0.5934	-0.5241
79016	DDA1	-5.87524	4.22235e-09	--?---	9.4711e-08	9.93519e-05	0.787663	0.863991	-0.7237	-0.6256
286204	CRB2	5.87152	4.31827e-09	++?+++	9.67704e-08	0.000101609	1.45173	1.27315	0.6241	0.5077
65989	DLK2	-5.87013	4.35458e-09	-??---	9.74913e-08	0.000102463	0.680683	0.843865	-0.6062	-0.486
5870	RAB6A	-5.86943	4.37302e-09	--?---	9.7811e-08	0.000102897	0.737245	0.840975	-0.6827	-0.5598
597	BCL2A1	5.8685	4.39756e-09	?+++++	9.82665e-08	0.000103475	1.29712	1.16391
114795	TMEM132B	-5.86657	4.44903e-09	--?---	9.93222e-08	0.000104686	0.605405	0.796292	-0.6468	-0.5576
4860	PNP	5.86599	4.46459e-09	++++++	9.95751e-08	0.000105052	1.66155	1.2429	0.6263	0.4743
23022	PALLD	5.86579	4.46991e-09	++?+++	9.95993e-08	0.000105177	2.49677	1.44056	0.689	0.5727
3126	HLA-DRB4	5.86087	4.60437e-09	?+?++?	1.02498e-07	0.000108341	1.36773	1.3032
5329	PLAUR	5.86036	4.61877e-09	-+?+++	1.02722e-07	0.00010868	1.47572	1.15774
6000	RGS7	-5.85934	4.6471e-09	--?---	1.03254e-07	0.000109346	0.63069	0.770213	-0.6816	-0.5759
25814	ATXN10	-5.85893	4.65871e-09	--?---	1.03415e-07	0.000109619	0.511142	0.786756	-0.6643	-0.5063
80333	KCNIP4	-5.85848	4.67127e-09	--?---	1.03557e-07	0.000109915	0.509751	0.688243	-0.6583	-0.5263
83608	C18orf21	-5.85838	4.67391e-09	--?---	1.03557e-07	0.000109977	0.783294	0.876876	-0.6416	-0.4965
65217	PCDH15	-5.85725	4.70593e-09	???---	1.04168e-07	0.000110731	0.803971	0.864342		-0.4604
26343	OR5E1P	-5.85664	4.72331e-09	???---	1.04454e-07	0.00011114	0.925242	0.942267
283951	C16orf91	-5.85565	4.75156e-09	--?---	1.04981e-07	0.000111804	0.650895	0.841909	-0.6251	-0.4877
5294	PIK3CG	5.85518	4.7649e-09	???++-	1.05177e-07	0.000112118	1.14965	1.06052
55713	ZNF334	-5.85301	4.82769e-09	--?--+	1.064e-07	0.000113595	0.669874	0.840769
126272	EID2B	-5.85295	4.82938e-09	------	1.064e-07	0.000113635	0.673417	0.815226		-0.4636
9125	RQCD1	-5.85229	4.84858e-09	-----+	1.06723e-07	0.000114087	0.737117	0.857609	-0.639	-0.4701
6843	VAMP1	-5.85154	4.87051e-09	--?---	1.07106e-07	0.000114603	0.363051	0.730516	-0.6129	-0.4906
10775	POP4	-5.85135	4.87585e-09	-+----	1.07114e-07	0.000114729	0.455353	0.816738	-0.6628	-0.5417
3360	HTR4	-5.85121	4.87998e-09	--?---	1.07114e-07	0.000114826	0.753335	0.831264
22985	ACIN1	5.8506	4.8981e-09	++?+++	1.07386e-07	0.000115252	1.44671	1.14842	0.6329	0.4974
222068	TMED4	-5.85048	4.90152e-09	--?--+	1.07386e-07	0.000115333	0.755893	0.857065		-0.4448
55906	ZC4H2	-5.85001	4.91549e-09	--?---	1.07592e-07	0.000115662	0.775398	0.877181	-0.6694	-0.5446
140733	MACROD2	-5.84803	4.97422e-09	--?---	1.08776e-07	0.000117043	0.644941	0.792127	-0.6315	-0.5292
114805	GALNT13	-5.84517	5.06059e-09	--?---	1.10562e-07	0.000119076	0.816972	0.882755	-0.647	-0.5473
30010	NXPH1	-5.84477	5.07259e-09	--?---	1.10722e-07	0.000119358	0.62385	0.769903	-0.6668	-0.5439
5504	PPP1R2	-5.84437	5.08494e-09	------	1.10889e-07	0.000119649	0.636988	0.783373		-0.4449
10675	CSPG5	-5.84385	5.10088e-09	+-?---	1.11133e-07	0.000120024	1.30077	0.927149		-0.4619
1446	CSN1S1	-5.8432	5.12089e-09	??---+	1.11466e-07	0.000120494	0.826796	0.898974
63973	NEUROG2	-5.84218	5.15225e-09	???--+	1.12045e-07	0.000121232	0.85781	0.924222
2170	FABP3	-5.84122	5.18208e-09	--?---	1.12516e-07	0.000121934	0.696495	0.813716	-0.67	-0.5618
84913	ATOH8	5.84117	5.18349e-09	++?++-	1.12516e-07	0.000121967	1.72412	1.28096	0.7326	0.6052
7128	TNFAIP3	5.84044	5.20624e-09	++?+++	1.12906e-07	0.000122503	1.30846	1.25196
7336	UBE2V2	-5.84018	5.21438e-09	------	1.12978e-07	0.000122694	0.358603	0.703985	-0.6449	-0.5138
9878	TOX4	-5.83911	5.2479e-09	--?---	1.136e-07	0.000123483	0.662563	0.870495
7087	ICAM5	-5.83736	5.30359e-09	------	1.14614e-07	0.000124793	0.64261	0.827831		-0.4443
81553	FAM49A	-5.83733	5.30448e-09	--?---	1.14614e-07	0.000124814	0.558118	0.7656	-0.653	-0.5356
79133	NDUFAF5	-5.83596	5.34829e-09	--?---	1.15454e-07	0.000125845	0.580698	0.773034
116173	CMTM5	-5.83503	5.37814e-09	--?---	1.15992e-07	0.000126548	0.778287	0.820024
1608	DGKG	5.83446	5.39652e-09	+-?+++	1.16282e-07	0.00012698	2.81074	1.32898	0.6627
54510	PCDH18	5.83403	5.41031e-09	++?+++	1.16473e-07	0.000127305	1.74568	1.23349		0.5223
114885	OSBPL11	5.83366	5.42246e-09	++?+++	1.16521e-07	0.00012759	1.81178	1.28193	0.7153	0.551
23596	OPN3	-5.83366	5.42247e-09	--?---	1.16521e-07	0.000127591	0.585523	0.769866	-0.6772	-0.5539
56829	ZC3HAV1	5.83239	5.46378e-09	++++++	1.17259e-07	0.000128563	1.67707	1.22544	0.6263	0.5253
51552	RAB14	-5.8323	5.46677e-09	--?---	1.17259e-07	0.000128633	0.504272	0.798033	-0.6465	-0.5384
10669	CGREF1	-5.83182	5.48263e-09	--?---	1.17407e-07	0.000129006	0.804498	0.888578		-0.4993
8818	DPM2	-5.83179	5.48366e-09	--+---	1.17407e-07	0.000129031	0.771086	0.899332		-0.485
478	ATP1A3	-5.83092	5.51211e-09	--?---	1.17909e-07	0.0001297	0.572433	0.734358	-0.635	-0.5318
54536	EXOC6	-5.83024	5.53469e-09	--?---	1.18284e-07	0.000130231	0.656011	0.819323	-0.6389	-0.5129
11213	IRAK3	5.83008	5.53997e-09	++?+++	1.1829e-07	0.000130356	1.34454	1.14747	0.6324	0.5542
5118	PCOLCE	5.8295	5.55922e-09	??++++	1.18593e-07	0.000130808	1.88411	1.34591
6194	RPS6	5.8278	5.61621e-09	++++++	1.19701e-07	0.00013215	1.54156	1.19404		0.4576
57523	KIAA1305	5.82554	5.69285e-09	???++-	1.21224e-07	0.000133953	1.22801	1.10787
10465	PPIH	-5.82482	5.71732e-09	------	1.21537e-07	0.000134528	0.60873	0.847899		-0.4618
5071	PARK2	-5.82463	5.72405e-09	--?---	1.21537e-07	0.000134687	0.680413	0.780055	-0.6676	-0.5267
54815	GATAD2A	5.82462	5.72438e-09	++++++	1.21537e-07	0.000134695	1.27005	1.13511		0.4556
3696	ITGB8	5.82451	5.7282e-09	++?+++	1.21537e-07	0.000134784	1.80609	1.32387	0.6651	0.571
1571	CYP2E1	-5.82375	5.75409e-09	--?--+	1.21902e-07	0.000135394	0.798382	0.877071	-0.5971	-0.5751
170954	PPP1R18	5.8237	5.75578e-09	?+?+++	1.21902e-07	0.000135434	1.45985	1.20724
10884	MRPS30	-5.82344	5.76475e-09	--?---	1.21983e-07	0.000135645	0.443023	0.75083	-0.6535	-0.526
79639	TMEM53	-5.82253	5.79648e-09	--?---	1.22544e-07	0.000136391	0.702081	0.865296		-0.4733
4089	SMAD4	5.81966	5.89682e-09	++++++	1.24553e-07	0.000138752	1.20331	1.13048	0.7146	0.5934
51054	PLEKHA8P1	5.81919	5.91339e-09	-??++-	1.24791e-07	0.000139142	0.786446	0.953203
6280	S100A9	5.81849	5.93819e-09	?+?+++	1.25202e-07	0.000139726	2.83971	1.65557	0.59
25	ABL1	5.81746	5.97474e-09	++?+++	1.25857e-07	0.000140586	1.7339	1.21584	0.6728	0.5052
715	C1R	5.81732	5.97995e-09	+-?+++	1.25857e-07	0.000140708	1.70814	1.29675	0.6329	0.4954
55353	LAPTM4B	-5.81697	5.99252e-09	--?---	1.26009e-07	0.000141004	0.522605	0.803193
149111	CNIH3	-5.81594	6.02935e-09	-----?	1.2667e-07	0.00014187	0.396455	0.719489	-0.6309	-0.542
4487	MSX1	5.81565	6.03989e-09	++?+++	1.26778e-07	0.000142119	3.16054	1.51045	0.6145	0.5376
10325	RRAGB	-5.81522	6.05538e-09	--?---	1.2699e-07	0.000142483	0.649748	0.811231		-0.4503
4069	LYZ	5.81335	6.12352e-09	?+?+++	1.28305e-07	0.000144086	1.63755	1.45816
6886	TAL1	5.81289	6.14035e-09	++?++-	1.28543e-07	0.000144482	1.87758	1.24013		0.5222
388732	C1orf132	5.81215	6.16745e-09	???++?	1.28996e-07	0.00014512	1.17316	1.1329	0.6158	0.5473
2571	GAD1	-5.81075	6.21934e-09	--?---	1.29965e-07	0.000146341	0.545282	0.783785	-0.6682	-0.5476
1105	CHD1	5.81016	6.24149e-09	++?++-	1.30313e-07	0.000146862	1.18833	1.11408	0.6349	0.5186
6890	TAP1	5.80952	6.26517e-09	++?+++	1.30691e-07	0.000147419	1.84918	1.30778
407738	FAM19A1	-5.80741	6.34451e-09	--?---	1.32221e-07	0.000149286	0.557884	0.726198	-0.6585	-0.5516
51761	ATP8A2	-5.80728	6.34977e-09	--?---	1.32221e-07	0.00014941	0.477482	0.698131	-0.6319	-0.547
64968	MRPS6	5.806	6.39829e-09	+++++?	1.33114e-07	0.000150552	1.34115	1.2348
4190	MDH1	-5.80511	6.43239e-09	------	1.33705e-07	0.000151354	0.386903	0.703575	-0.6526	-0.5438
9016	SLC25A14	-5.80441	6.45913e-09	------	1.34142e-07	0.000151983	0.571152	0.817512	-0.6693	-0.5625
441027	TMEM150C	-5.80335	6.50029e-09	--?--?	1.34878e-07	0.000152952	0.776458	0.865248		-0.4724
6518	SLC2A5	5.80302	6.51301e-09	++++++	1.35023e-07	0.000153251	1.62022	1.26315
53826	FXYD6	-5.80236	6.53872e-09	------	1.35437e-07	0.000153856	0.601321	0.783313		-0.5004
10320	IKZF1	5.80192	6.55608e-09	-+?+++	1.35677e-07	0.000154265	1.42157	1.13226		0.4402
7465	WEE1	5.80148	6.57309e-09	?+?+++	1.35864e-07	0.000154665	1.32763	1.17413	0.6175	0.5487
57514	ARHGAP31	5.80139	6.57669e-09	++?+++	1.35864e-07	0.000154749	1.67312	1.25961	0.6449	0.5385
55049	C19orf60	-5.8011	6.58794e-09	--?---	1.35977e-07	0.000155014	0.632264	0.833421	-0.592	-0.5298
26995	TRUB2	-5.80081	6.59949e-09	------	1.36096e-07	0.000155286	0.655815	0.847266	-0.6633	-0.5377
284454	LOC284454	5.80002	6.63085e-09	++?++?	1.36623e-07	0.000156024	1.79053	1.33805
56999	ADAMTS9	5.79938	6.65606e-09	++?+++	1.37023e-07	0.000156617	1.79332	1.30904
79722	ANKRD55	-5.79867	6.68412e-09	+-?---	1.3748e-07	0.000157277	0.736354	0.897775	-0.6222	-0.4826
54843	SYTL2	-5.79687	6.75628e-09	--?---	1.38843e-07	0.000158975	0.716518	0.854968	-0.6342	-0.5488
91151	TIGD7	-5.79496	6.83391e-09	------	1.40316e-07	0.000160802	0.645161	0.844833
4751	NEK2	-5.79389	6.87733e-09	--?---	1.41084e-07	0.000161823	0.635259	0.810586	-0.7173	-0.5407
710	SERPING1	5.79374	6.88342e-09	++?+++	1.41086e-07	0.000161967	1.77889	1.3041	0.5999	0.4799
93164	HTR7P1	-5.79287	6.9195e-09	--?---	1.41702e-07	0.000162816	0.765417	0.86133
389787		5.79255	6.93249e-09	???++?	1.41845e-07	0.000163122	1.22181	1.18623
7965	AIMP2	-5.79147	6.97715e-09	--?---	1.42635e-07	0.000164172	0.695131	0.868154
5990	RFX2	5.79099	6.99726e-09	++++++	1.42921e-07	0.000164646	1.69206	1.2563		0.5099
26061	HACL1	-5.79043	7.02057e-09	--?---	1.43273e-07	0.000165194	0.602481	0.790057	-0.6298	-0.4652
6037	RNASE3	5.78921	7.07188e-09	--++++	1.44195e-07	0.000166401	1.63724	1.16908
64080	RBKS	-5.78818	7.11544e-09	--?---	1.44958e-07	0.000167426	0.721651	0.871611
25884	CHRDL2	-5.78736	7.15024e-09	???---	1.45541e-07	0.000168245	0.783068	0.853991
81575	APOLD1	5.78712	7.1605e-09	++++++	1.45624e-07	0.000168487	1.8822	1.43086
171177	RHOV	-5.78586	7.21429e-09	???--+	1.46591e-07	0.000169752	0.770088	0.881309	-0.6333	-0.5497
9530	BAG4	-5.78536	7.23579e-09	--?---	1.46901e-07	0.000170258	0.668263	0.829371
51098	IFT52	-5.7849	7.25576e-09	--?---	1.47179e-07	0.000170728	0.620038	0.833891
81706	PPP1R14C	-5.78254	7.35804e-09	--?---	1.49126e-07	0.000173135	0.462788	0.763196	-0.6557	-0.52
64215	DNAJC1	5.78232	7.36755e-09	++?++-	1.4919e-07	0.000173358	2.13893	1.24849	0.6449	0.525
131965	METTL6	-5.78148	7.40458e-09	--?---	1.49811e-07	0.00017423	0.797824	0.856866	-0.6659	-0.5138
10657	KHDRBS1	-5.78084	7.43303e-09	+-----	1.50257e-07	0.000174899	0.794617	0.938142	-0.6251	-0.4645
10763	NES	5.77943	7.49533e-09	++?+++	1.51386e-07	0.000176365	1.34194	1.15183	0.5994	0.4604
253981		5.77908	7.51099e-09	???++?	1.51573e-07	0.000176734	1.60769	1.38549
8531	YBX3	5.77891	7.51869e-09	+-++++	1.51598e-07	0.000176915	2.55098	1.50726
79670	ZCCHC6	5.77794	7.5619e-09	++?++-	1.52339e-07	0.000177932	1.43519	1.12393	0.7169	0.5724
2650	GCNT1	-5.77758	7.57818e-09	--?---	1.52529e-07	0.000178315	0.734367	0.839577		-0.4741
9229	DLGAP1	-5.77745	7.58433e-09	--?---	1.52529e-07	0.000178459	0.527659	0.790793	-0.6167	-0.4931
23401	FRAT2	5.77682	7.61258e-09	++++++	1.52967e-07	0.000179124	1.3226	1.13902
10016	PDCD6	-5.77592	7.65358e-09	--?--+	1.53659e-07	0.000180089	0.54185	0.828042	-0.6655	-0.485
151056	PLB1	5.77568	7.66425e-09	?+?+++	1.53742e-07	0.00018034	1.25782	1.11386
94122	SYTL5	-5.77436	7.72474e-09	--?---	1.54824e-07	0.000181763	0.645105	0.84424
961	CD47	-5.7728	7.79657e-09	--?---	1.56131e-07	0.000183453	0.615631	0.782095		-0.4705
4064	CD180	5.77214	7.82725e-09	???+++	1.56612e-07	0.000184175	1.44928	1.24033		0.4626
145553	MDP1	-5.76901	7.97381e-09	??---?	1.59409e-07	0.000187624	0.725709	0.811893	-0.6829	-0.5511
440145	MZT1	-5.76607	8.11434e-09	--?--?	1.6208e-07	0.00019093	0.771976	0.843397
135154	C6orf57	-5.76588	8.12308e-09	--?---	1.62082e-07	0.000191136	0.744074	0.855425	-0.6774	-0.5652
157285	SGK223	-5.76552	8.14063e-09	--?---	1.62082e-07	0.000191549	0.827587	0.906413
147912	SIX5	5.76549	8.14197e-09	??++++	1.62082e-07	0.000191581	1.54137	1.26547	0.6667	0.5546
161253	REM2	-5.76549	8.14201e-09	-??---	1.62082e-07	0.000191581	0.856784	0.917101		-0.4781
90523	MLIP	-5.76449	8.19035e-09	--?--+	1.62907e-07	0.000192719	0.667845	0.77884
3358	HTR2C	-5.76397	8.21599e-09	--?---	1.6324e-07	0.000193322	0.685383	0.794987	-0.6127	-0.4662
5901	RAN	-5.76386	8.22095e-09	------	1.6324e-07	0.000193439	0.620383	0.789935	-0.6384	-0.4639
389172		-5.76299	8.26367e-09	???--?	1.63949e-07	0.000194444	0.835276	0.853363
55819	RNF130	5.76256	8.28484e-09	++++++	1.64231e-07	0.000194942	1.48958	1.2221	0.5962	0.5014
9122	SLC16A4	5.76089	8.36714e-09	++?+++	1.65723e-07	0.000196879	1.22645	1.1106	0.592	0.5331
80149	ZC3H12A	5.76068	8.37741e-09	???+++	1.65787e-07	0.000197121	1.25726	1.14333
80145	THOC7	-5.75898	8.46219e-09	------	1.67324e-07	0.000199115	0.655548	0.845772	-0.6777	-0.5409
79648	MCPH1	5.75797	8.51331e-09	-+?++-	1.68193e-07	0.000200318	2.00816	1.22526
1296	COL8A2	5.75767	8.52807e-09	-+?++-	1.68344e-07	0.000200665	1.45118	1.18521	0.6074	0.5174
29894	CPSF1	5.75426	8.70242e-09	???++?	1.71641e-07	0.000204768	1.19935	1.16416
219928	MRGPRF	5.75104	8.8697e-09	???++?	1.74794e-07	0.000208704	1.48133	1.4474		0.5231
2918	GRM8	-5.75086	8.87917e-09	------	1.74834e-07	0.000208927	0.743351	0.851319	-0.6309	-0.5377
64145	ZFYVE20	-5.75036	8.90554e-09	--?--+	1.75207e-07	0.000209547	0.834082	0.902564	-0.6034	-0.4846
10190	TXNDC9	-5.74943	8.95431e-09	--?---	1.76019e-07	0.000210695	0.415221	0.748995	-0.6266	-0.4852
140679	SLC32A1	-5.7486	8.99851e-09	------	1.76693e-07	0.000211735	0.554378	0.754084	-0.7039	-0.5468
4008	LMO7	-5.7485	9.00362e-09	--?---	1.76693e-07	0.000211855	0.614698	0.847917		-0.485
359845	FAM101B	5.74759	9.05235e-09	++?+++	1.77502e-07	0.000213002	1.84787	1.26523
8676	STX11	5.74717	9.07473e-09	?+?+++	1.77792e-07	0.000213528	1.60784	1.21265	0.5929
10231	RCAN2	-5.74701	9.08332e-09	--?---	1.77812e-07	0.000213731	0.470765	0.740741	-0.6681	-0.567
5250	SLC25A3	-5.7465	9.11099e-09	--?---	1.78206e-07	0.000214382	0.521954	0.808642	-0.6513	-0.5448
26157	GIMAP2	5.74453	9.2174e-09	?+?+++	1.80137e-07	0.000216885	1.42044	1.22639		0.529
152110	NEK10	-5.74343	9.2775e-09	???---	1.81161e-07	0.0002183	0.773492	0.872875	-0.6661	-0.55
10399	GNB2L1	5.74313	9.29443e-09	???++?	1.81342e-07	0.000218698	1.14942	1.11818		0.5135
54456	MOV10L1	5.74297	9.30311e-09	???++-	1.81361e-07	0.000218902	1.46285	1.20124	0.6998	0.5544
1520	CTSS	5.74166	9.37502e-09	++?+++	1.82611e-07	0.000220594	1.35084	1.2
55005	RMND1	-5.74046	9.44202e-09	--?---	1.83764e-07	0.000222171	0.669352	0.817915	-0.5991	-0.5044
8611	PPAP2A	5.73892	9.52849e-09	++?+++	1.85294e-07	0.000224205	1.2329	1.13653	0.6534	0.5648
960	CD44	5.73764	9.60041e-09	++?+++	1.8637e-07	0.000225898	1.7862	1.35898	0.6034	0.4417
22856	CHSY1	5.73752	9.60722e-09	++++++	1.8637e-07	0.000226058	1.38949	1.16045	0.6766	0.5144
8324	FZD7	5.73751	9.6076e-09	++?+++	1.8637e-07	0.000226067	1.94463	1.31657	0.655	0.5545
57407	NMRAL1	-5.73686	9.64481e-09	------	1.86938e-07	0.000226942	0.743899	0.882863
338645	LUZP2	-5.73614	9.6859e-09	?-?---	1.8758e-07	0.000227909	0.784063	0.874158	-0.6172	-0.5359
6632	SNRPD1	-5.73493	9.7552e-09	------	1.88766e-07	0.00022954	0.518595	0.811221	-0.6184	-0.4693
56990	CDC42SE2	-5.73387	9.81665e-09	-+?---	1.89799e-07	0.000230986	0.712973	0.841494	-0.6362	-0.4796
401642		-5.73218	9.91479e-09	???--?	1.91539e-07	0.000233295	0.690111	0.75494
57205	ATP10D	5.73186	9.93364e-09	++++++	1.91746e-07	0.000233739	1.17738	1.12665
1316	KLF6	5.73156	9.95087e-09	++?+++	1.91773e-07	0.000234144	1.96435	1.28964
10362	HMG20B	5.73156	9.95131e-09	++?+++	1.91773e-07	0.000234154	1.73594	1.25583	0.6602	0.5395
283777		5.73136	9.9629e-09	???+++	1.91839e-07	0.000234427	1.10041	1.0657
5100	PCDH8	-5.72674	1.02381e-08	--?---	1.96931e-07	0.000240903	0.543464	0.682034	-0.6472	-0.548
284021	MILR1	5.72659	1.02468e-08	?+?+++	1.96931e-07	0.000241108	1.30601	1.16131
4782	NFIC	5.7265	1.02524e-08	+++++-	1.96931e-07	0.00024124	1.73629	1.27351
54858	PGPEP1	5.72585	1.02919e-08	++?++-	1.97527e-07	0.000242168	1.44207	1.14622		0.4629
23632	CA14	-5.72439	1.03808e-08	?-?---	1.99072e-07	0.000244261	0.692765	0.82964
56667	MUC13	5.72399	1.04051e-08	+??+++	1.99374e-07	0.000244831	1.19314	1.10576
55231	CCDC87	-5.72252	1.04953e-08	???---	2.0094e-07	0.000246955	0.688506	0.827018	-0.6448	-0.5334
9896	FIG4	-5.72225	1.05121e-08	------	2.01098e-07	0.00024735	0.662495	0.839497	-0.5903	-0.5305
19	ABCA1	5.72139	1.05658e-08	++++++	2.01961e-07	0.000248614	1.87758	1.2992	0.6865	0.6155
51186	WBP5	5.72049	1.06216e-08	++?++-	2.02863e-07	0.000249927	1.23684	1.118		0.4948
81573	ANKRD13C	-5.71952	1.06828e-08	--?---	2.03865e-07	0.000251365	0.623211	0.834636
2327	FMO2	5.71819	1.07664e-08	-+-+++	2.05294e-07	0.000253333	1.44444	1.0865
10169	SERF2	5.71785	1.07881e-08	???++?	2.05515e-07	0.000253844	1.21126	1.16042		0.4616
92922	CCDC102A	5.71773	1.07954e-08	???+++	2.05515e-07	0.000254016	1.32647	1.19225	0.6234	0.582
441351		-5.71754	1.08078e-08	???--?	2.05583e-07	0.000254306	0.625054	0.707956
6036	RNASE2	5.7164	1.08803e-08	-+?+++	2.06795e-07	0.000256013	1.82136	1.29255
167691	LCA5	5.71376	1.1051e-08	++?++-	2.0987e-07	0.000260029	1.67426	1.20055	0.7139	0.6118
56647	BCCIP	-5.71305	1.10971e-08	------	2.10577e-07	0.000261116	0.561372	0.816634	-0.5908	-0.4929
5217	PFN2	-5.71271	1.11191e-08	--?---	2.10823e-07	0.000261632	0.583171	0.766377	-0.6929	-0.5487
3563	IL3RA	5.71227	1.1148e-08	???+++	2.11202e-07	0.000262313	1.49379	1.25316	0.6104	0.4774
30820	KCNIP1	-5.71212	1.11576e-08	--?---	2.11214e-07	0.000262539	0.692055	0.836826	-0.6681	-0.5721
10989	IMMT	-5.71033	1.12756e-08	--?---	2.13142e-07	0.000265314	0.606702	0.813261	-0.6359	-0.5121
84561	SLC12A8	-5.7102	1.12845e-08	--?---	2.13142e-07	0.000265525	0.852318	0.909222		-0.4962
51330	TNFRSF12A	5.71005	1.12943e-08	???+++	2.13142e-07	0.000265754	1.56711	1.26493		0.4477
83259	PCDH11Y	-5.71003	1.12957e-08	???--?	2.13142e-07	0.000265789	0.714111	0.788623		-0.5088
10540	DCTN2	-5.70957	1.13265e-08	------	2.13522e-07	0.000266513	0.597489	0.848323	-0.6491	-0.4929
84186	ZCCHC7	-5.70945	1.1334e-08	+-?---	2.13522e-07	0.000266689	1.46571	1.0072
3915	LAMC1	5.70878	1.13789e-08	++++++	2.14197e-07	0.000267746	1.62389	1.23	0.6076	0.5045
58472	SQRDL	5.70697	1.15002e-08	?+?+++	2.16307e-07	0.0002706	1.42559	1.20545	0.647	0.5113
145773	FAM81A	-5.70659	1.15259e-08	--?---	2.16617e-07	0.000271205	0.564226	0.782211	-0.6264	-0.5286
80757	TMEM121	-5.70549	1.16008e-08	--+--+	2.17795e-07	0.000272967	0.800238	0.935469	-0.6152	-0.5066
85476	GFM1	-5.7054	1.16071e-08	------	2.17795e-07	0.000273115	0.524295	0.83317		-0.4483
10477	UBE2E3	-5.70458	1.16631e-08	--?--?	2.18671e-07	0.000274432	0.766848	0.855783	-0.7079	-0.5592
65078	RTN4R	-5.70348	1.17382e-08	--?---	2.19905e-07	0.000276201	0.757644	0.843903	-0.6874	-0.5277
2257	FGF12	-5.70315	1.17611e-08	------	2.20029e-07	0.000276738	0.563694	0.710713	-0.6331	-0.5158
9890	LPPR4	-5.70312	1.17636e-08	--?---	2.20029e-07	0.000276797	0.633818	0.786547	-0.6601	-0.5516
11249	NXPH2	-5.70102	1.19095e-08	--?---	2.22582e-07	0.00028023	0.647269	0.806401	-0.6638	-0.5244
64744	SMAP2	-5.70073	1.19294e-08	------	2.22776e-07	0.000280698	0.544989	0.820149	-0.6284	-0.539
9641	IKBKE	5.70039	1.19533e-08	?+?+++	2.23047e-07	0.000281262	1.13227	1.06882
157378	TMEM65	-5.70012	1.19723e-08	------	2.23224e-07	0.000281709	0.721414	0.824447	-0.601	-0.4736
92691	TMEM169	-5.6991	1.20441e-08	-?----	2.24385e-07	0.000283399	0.712389	0.831936	-0.7006	-0.5817
79621	RNASEH2B	-5.69892	1.20572e-08	-+----	2.24451e-07	0.000283706	0.48907	0.794989	-0.6393	-0.5145
730	C7	5.69842	1.2092e-08	++++++	2.24921e-07	0.000284526	1.59781	1.21461		0.4907
2296	FOXC1	5.69704	1.21907e-08	+-?+++	2.26578e-07	0.000286847	6.54102	1.70005		0.4722
1075	CTSC	5.69672	1.22134e-08	-+?+++	2.26821e-07	0.000287382	1.52266	1.17329
25966	C2CD2	5.69649	1.22301e-08	++?+++	2.26945e-07	0.000287775	1.25666	1.11398	0.6693	0.5443
54940	OCIAD1	-5.69624	1.22481e-08	------	2.26945e-07	0.000288197	0.574928	0.830257	-0.6568	-0.5483
6616	SNAP25	-5.69611	1.22575e-08	------	2.26945e-07	0.000288419	0.258191	0.618012	-0.6371	-0.5573
10059	DNM1L	-5.69609	1.22587e-08	------	2.26945e-07	0.000288447	0.700666	0.8222	-0.6309	-0.4902
26136	TES	5.69562	1.22925e-08	+-?+++	2.27392e-07	0.000289243	1.45889	1.19173		0.4649
10681	GNB5	-5.69531	1.23151e-08	--?---	2.27631e-07	0.000289774	0.519401	0.758878	-0.6634	-0.5218
8526	DGKE	-5.69473	1.2357e-08	--?---	2.28226e-07	0.00029076	0.696231	0.836798	-0.6331	-0.5028
79154	DHRS11	-5.69437	1.23831e-08	--?---	2.2853e-07	0.000291375	0.637339	0.771982	-0.6622	-0.5781
6854	SYN2	-5.69391	1.24165e-08	--?---	2.28966e-07	0.00029216	0.475329	0.67627	-0.6505	-0.5245
348013	FAM70B	5.69372	1.24302e-08	???+++	2.2904e-07	0.000292484	1.34067	1.16991		0.5005
22877	MLXIP	5.69325	1.24643e-08	++?+++	2.29487e-07	0.000293285	1.64419	1.2039
440588		-5.6923	1.25338e-08	???--?	2.30586e-07	0.000294919	0.856297	0.886149
1176	AP3S1	-5.69204	1.25529e-08	--?---	2.30733e-07	0.000295369	0.589784	0.84931	-0.6356	-0.5091
9508	ADAMTS3	-5.69193	1.25614e-08	--?---	2.30733e-07	0.000295569	0.787534	0.850857		-0.4835
7543	ZFX	5.69152	1.25916e-08	++?++-	2.31107e-07	0.00029628	1.31845	1.127		0.4554
1017	CDK2	5.69076	1.26474e-08	-+?+++	2.31951e-07	0.000297593	1.56283	1.15812	0.6454	0.4964
9443	MED7	-5.68957	1.27358e-08	--?---	2.3339e-07	0.000299673	0.809698	0.881845	-0.6127	-0.4658
10573	MRPL28	-5.68913	1.27686e-08	------	2.3381e-07	0.000300446	0.679569	0.874698	-0.6895	-0.5676
51751	HIGD1B	5.68799	1.28543e-08	+++++-	2.35196e-07	0.000302461	2.01355	1.35238		0.4999
963	CD53	5.68786	1.28644e-08	++?+++	2.35198e-07	0.000302699	1.33881	1.22007
5714	PSMD8	-5.6852	1.3066e-08	------	2.38698e-07	0.000307444	0.646099	0.833383	-0.6095	-0.4736
23643	LY96	5.68263	1.32636e-08	-+++++	2.42119e-07	0.000312092	1.42004	1.2235
4992	OR1F1	-5.68193	1.33186e-08	???---	2.42811e-07	0.000313386	0.91079	0.9142
10865	ARID5A	5.68188	1.33221e-08	?-?+++	2.42811e-07	0.000313469	1.44725	1.16753
5360	PLTP	5.68147	1.33543e-08	++++++	2.43209e-07	0.000314226	1.74461	1.28738	0.6245	0.4785
1375	CPT1B	5.6806	1.34223e-08	???++?	2.44259e-07	0.000315827	1.38693	1.26838	0.6584	0.5632
7275	TUB	-5.67925	1.35283e-08	-----+	2.45998e-07	0.000318321	0.857559	0.898781		-0.4749
8999	CDKL2	-5.67897	1.35512e-08	--?---	2.46224e-07	0.00031886	0.749961	0.863986		-0.4857
78994	PRR14	5.67861	1.35792e-08	++++++	2.46542e-07	0.000319519	1.27481	1.11995	0.5943	0.4804
28986	MAGEH1	-5.67691	1.37151e-08	--?---	2.48818e-07	0.000322717	0.611231	0.811094	-0.6262	-0.4914
79155	TNIP2	5.6759	1.37959e-08	++?+++	2.5009e-07	0.000324617	1.42357	1.22511	0.701	0.5324
9469	CHST3	5.67562	1.38185e-08	++++++	2.50236e-07	0.000325148	1.57984	1.25371	0.7024	0.5261
90416	C15orf57	-5.67551	1.38279e-08	------	2.50236e-07	0.00032537	0.671445	0.865136
4478	MSN	5.67541	1.38358e-08	++?+++	2.50236e-07	0.000325557	1.67544	1.3057	0.6767	0.5152
112487	DTD2	-5.67522	1.38511e-08	--?---	2.50319e-07	0.000325915	0.563273	0.79423
25813	SAMM50	-5.67442	1.39157e-08	------	2.51294e-07	0.000327436	0.540646	0.836198
54832	VPS13C	5.67214	1.41025e-08	++?+++	2.54472e-07	0.000331832	1.72932	1.23162	0.6868	0.6027
283248	RCOR2	-5.66873	1.43863e-08	-??--+	2.59394e-07	0.000338509	0.794279	0.885569	-0.6209	-0.5163
79365	BHLHE41	5.6685	1.44051e-08	+++++-	2.59534e-07	0.000338952	1.6542	1.20701
5149	PDE6H	-5.66681	1.45481e-08	???---	2.6191e-07	0.000342316	0.845628	0.90456	-0.5922	-0.5498
63982	ANO3	-5.66607	1.46107e-08	------	2.62836e-07	0.000343789	0.684273	0.777504		-0.5175
4647	MYO7A	5.66589	1.46261e-08	++?+++	2.62912e-07	0.000344152	1.20133	1.09763
8870	IER3	5.66505	1.46979e-08	++?+++	2.64002e-07	0.000345843	1.57644	1.25841		0.4935
6775	STAT4	-5.66483	1.47171e-08	------	2.64042e-07	0.000346292	0.336129	0.689584	-0.5975	-0.5476
92935	MARS2	-5.66477	1.47226e-08	--?---	2.64042e-07	0.000346423	0.751014	0.873961
5429	POLH	5.66447	1.47479e-08	+-+++-	2.64093e-07	0.000347018	1.49213	1.2032	0.6166	0.4996
79778	MICALL2	5.66447	1.47479e-08	++?+++	2.64093e-07	0.000347018	2.18823	1.38268	0.6228	0.471
26094	DCAF4	-5.66434	1.47595e-08	--?--+	2.641e-07	0.000347291	0.554665	0.830336		-0.4778
11019	LIAS	-5.66317	1.486e-08	--+---	2.65696e-07	0.000349656	0.816424	0.890464
441795		-5.66226	1.49395e-08	???--?	2.66915e-07	0.000351527	0.881333	0.899215
441340		-5.66178	1.49811e-08	???--?	2.67454e-07	0.000352504	0.739323	0.80653
129685	TAF8	5.66087	1.50607e-08	++?+++	2.68671e-07	0.000354377	1.27214	1.10778	0.6063
10671	DCTN6	-5.66074	1.50721e-08	------	2.68672e-07	0.000354647	0.585649	0.838944
3006	HIST1H1C	5.66055	1.50889e-08	++++++	2.68768e-07	0.000355042	1.65243	1.35899	0.6074	0.5522
84034	EMILIN2	5.66004	1.5134e-08	?+?+++	2.69367e-07	0.000356103	1.38273	1.18565	0.5945	0.4598
400708		-5.65977	1.51573e-08	???--?	2.69453e-07	0.000356651	0.861288	0.868737
7443	VRK1	-5.65963	1.517e-08	--?---	2.69453e-07	0.00035695	0.672545	0.83254	-0.6125	-0.5028
79812	MMRN2	5.65959	1.51732e-08	++++++	2.69453e-07	0.000357025	1.40403	1.20725	0.6463	0.5128
4814	NINJ1	5.65858	1.52635e-08	?+?+++	2.70852e-07	0.000359149	1.18529	1.13074	0.6263	0.4954
84275	SLC25A33	-5.65753	1.53568e-08	+-?---	2.7213e-07	0.000361345	0.849917	0.910961
1038	CDR1	5.65751	1.53586e-08	++-+++	2.7213e-07	0.000361388	1.43722	1.20537
440465	BAIAP2-AS1	-5.65717	1.53891e-08	+-?---	2.72464e-07	0.000362105	0.81194	0.940877
7164	TPD52L1	5.65609	1.54862e-08	++?+++	2.73977e-07	0.000364389	2.14751	1.39196	0.694	0.565
440421		-5.65517	1.55688e-08	???--?	2.75233e-07	0.000366335	0.783229	0.820543
57182	ANKRD50	-5.65429	1.56492e-08	--?---	2.76445e-07	0.000368225	0.687482	0.837331		-0.4735
27115	PDE7B	-5.65268	1.57962e-08	--?--+	2.78834e-07	0.000371685	0.846017	0.910376
8505	PARG	-5.65089	1.5962e-08	--?---	2.81549e-07	0.000375586	0.702616	0.876601
79602	ADIPOR2	5.64957	1.60849e-08	++++++	2.83503e-07	0.000378477	1.45492	1.22267	0.6876	0.5529
149371	EXOC8	-5.6494	1.61009e-08	--?---	2.83573e-07	0.000378854	0.412478	0.743137		-0.4646
442444	RP11-31H15.5	-5.64866	1.61704e-08	???--+	2.84585e-07	0.00038049	0.913988	0.961569
51026	GOLT1B	-5.64777	1.62541e-08	--?---	2.85844e-07	0.000382459	0.417025	0.76066
375196	LOC375196	-5.64631	1.63932e-08	--?--+	2.88074e-07	0.000385731	0.696559	0.863248
23673	STX12	-5.64406	1.66091e-08	--?---	2.91651e-07	0.000390812	0.682486	0.860809	-0.6219	-0.491
2903	GRIN2A	-5.64089	1.69174e-08	--+---	2.96843e-07	0.000398067	0.500332	0.771834	-0.6443	-0.5274
7049	TGFBR3	5.64058	1.69478e-08	++?+++	2.97155e-07	0.000398782	3.1164	1.4895	0.6477	0.5305
55196	KIAA1551	5.63997	1.70084e-08	++?+++	2.97996e-07	0.000400208	2.11108	1.29713
64092	SAMSN1	5.63964	1.70409e-08	++?++-	2.98343e-07	0.000400973	1.37468	1.17783
340543	TCEAL5	-5.63925	1.70789e-08	???---	2.98785e-07	0.000401866	0.762539	0.834191
55290	BRF2	-5.63874	1.71295e-08	------	2.99338e-07	0.000403057	0.664504	0.862548	-0.5991	-0.4739
80215	RUNX1-IT1	5.63868	1.71359e-08	?+?++?	2.99338e-07	0.000403208	1.34594	1.16915
7385	UQCRC2	-5.63791	1.72122e-08	--?--+	3.00447e-07	0.000405003	0.590735	0.824842	-0.6528	-0.5342
57575	PCDH10	-5.63737	1.72666e-08	------	3.01173e-07	0.000406283	0.671538	0.855875		-0.5068
1956	EGFR	5.63704	1.73002e-08	++?++-	3.01536e-07	0.000407074	3.25723	1.37187		0.5133
8533	COPS3	-5.63646	1.73579e-08	------	3.02318e-07	0.000408432	0.487871	0.808005	-0.5972	-0.4818
284798		-5.63588	1.74166e-08	???--?	3.03115e-07	0.000409811	0.873194	0.901121
83857	TMTC1	5.63479	1.75273e-08	-+?++-	3.04711e-07	0.000412418	1.36543	1.09991		0.4838
257	ALX3	5.63472	1.75342e-08	???+++	3.04711e-07	0.000412579	1.57145	1.32801
127435	PODN	5.63453	1.75533e-08	?-++++	3.04819e-07	0.000413029	1.70477	1.25897		0.4891
7003	TEAD1	5.63416	1.75916e-08	++?+++	3.05259e-07	0.000413931	1.67343	1.23875	0.683	0.5678
2675	GFRA2	-5.63219	1.77939e-08	--?---	3.08541e-07	0.00041869	0.604291	0.730392	-0.6643	-0.5689
3913	LAMB2	5.63083	1.79348e-08	++?+++	3.10755e-07	0.000422005	2.21112	1.29667	0.6015	0.5158
23365	ARHGEF12	5.6292	1.81046e-08	++++++	3.13468e-07	0.000426002	1.34486	1.13147
1843	DUSP1	5.62864	1.81637e-08	++++++	3.1426e-07	0.000427393	2.46841	1.42213
8392	OR3A3	-5.6284	1.81891e-08	--?---	3.14468e-07	0.000427991	0.866334	0.916145		-0.4643
80196	RNF34	-5.62823	1.8207e-08	------	3.14545e-07	0.000428411	0.573963	0.845511
29927	SEC61A1	5.62775	1.82574e-08	+-?++-	3.15185e-07	0.000429597	1.29738	1.09314	0.6297	0.5131
3097	HIVEP2	-5.6274	1.82949e-08	--?---	3.15601e-07	0.000430479	0.418266	0.737183	-0.6656	-0.5169
154007	SNRNP48	5.62723	1.83131e-08	++?++-	3.15682e-07	0.000430906	2.2966	1.28364	0.6183	0.5327
170850	KCNG3	-5.62702	1.83349e-08	--?---	3.15827e-07	0.000431419	0.714244	0.836367	-0.6351	-0.5253
51093	RRNAD1	5.62689	1.83493e-08	+++++-	3.15844e-07	0.000431759	1.16586	1.10083
56849	TCEAL7	-5.62649	1.83909e-08	------	3.16221e-07	0.000432739	0.52789	0.797175	-0.6725	-0.5269
649	BMP1	5.62643	1.83981e-08	?+++++	3.16221e-07	0.000432906	1.49376	1.1334
6347	CCL2	5.62552	1.8495e-08	++?+++	3.17314e-07	0.000435188	1.78268	1.45542
10903	MTMR11	5.62539	1.85089e-08	++?+++	3.17314e-07	0.000435514	1.23908	1.09081	0.6713	0.5341
51400	PPME1	-5.62536	1.85124e-08	------	3.17314e-07	0.000435597	0.574672	0.817968		-0.5427
25876	SPEF1	-5.62533	1.85156e-08	--?--+	3.17314e-07	0.000435672	0.718803	0.867078	-0.7295	-0.5754
29105	C16orf80	-5.62299	1.87681e-08	------	3.21407e-07	0.000441613	0.572664	0.831334	-0.6339	-0.4864
441157		-5.62278	1.87909e-08	???--?	3.21563e-07	0.00044215	0.870722	0.870957
127059	OR2M5	-5.62238	1.88342e-08	???---	3.21895e-07	0.000443169	0.818935	0.859475
10725	NFAT5	5.62235	1.88376e-08	++++++	3.21895e-07	0.00044325	2.62753	1.29176	0.607	0.5062
114815	SORCS1	-5.62216	1.88589e-08	--?---	3.22024e-07	0.000443749	0.763464	0.851069	-0.5918	-0.5215
81928	CABLES2	-5.62037	1.90554e-08	--?---	3.25145e-07	0.000448374	0.801185	0.893674
150737	TTC30B	-5.62018	1.90759e-08	--?---	3.25257e-07	0.000448855	0.87995	0.92465
83733	SLC25A18	5.61993	1.91032e-08	++++++	3.25487e-07	0.000449498	3.12357	1.43517		0.446
5805	PTS	-5.61874	1.92353e-08	------	3.27501e-07	0.000452607	0.563656	0.815967	-0.6055	-0.4839
51776	ZAK	5.61815	1.93014e-08	++?+++	3.28389e-07	0.000454161	2.09407	1.28455	0.6152	0.564
26470	SEZ6L2	-5.61758	1.93645e-08	--?---	3.29225e-07	0.000455647	0.497432	0.747328	-0.6713	-0.5805
3566	IL4R	5.61714	1.94139e-08	?+?+++	3.29732e-07	0.00045681	1.77136	1.25701	0.6508	0.4795
55233	MOB1A	5.61707	1.94224e-08	-+?+++	3.29732e-07	0.000457008	0.695886	1.0333
440730	TRIM67	-5.61627	1.95121e-08	???---	3.31016e-07	0.000459119	0.814997	0.874326	-0.6095	-0.4754
3786	KCNQ3	-5.61506	1.96489e-08	--?---	3.32977e-07	0.00046234	0.573974	0.790626		-0.4739
10439	OLFM1	-5.615	1.9656e-08	--?---	3.32977e-07	0.000462505	0.682936	0.79361	-0.7128	-0.5813
83439	TCF7L1	5.61404	1.97652e-08	++++++	3.34586e-07	0.000465075	1.35185	1.18941	0.6079	0.536
55521	TRIM36	-5.61371	1.98034e-08	--?---	3.34992e-07	0.000465974	0.558129	0.752288	-0.6252	-0.5441
347902	AMIGO2	-5.6121	1.99884e-08	--?---	3.37878e-07	0.000470327	0.517694	0.790011
3611	ILK	5.61144	2.00654e-08	++?+++	3.38937e-07	0.000472139	1.09337	1.07291	0.6039	0.4805
10243	GPHN	-5.61126	2.00859e-08	--?--+	3.39039e-07	0.000472621	0.651315	0.847652	-0.6024	-0.5036
91368	CDKN2AIPNL	-5.61011	2.02203e-08	--?---	3.40842e-07	0.000475783	0.662353	0.837615	-0.7042	-0.5695
114902	C1QTNF5	5.61009	2.02216e-08	???++?	3.40842e-07	0.000475815	1.23191	1.18563	0.6275	0.4729
29950	SERTAD1	5.6098	2.02559e-08	++?+++	3.41176e-07	0.000476622	1.36869	1.14954	0.6368	0.4944
54585	LZTFL1	-5.60941	2.03016e-08	--?---	3.417e-07	0.000477697	0.638033	0.800921		-0.4674
266811		-5.60836	2.04251e-08	???--?	3.43091e-07	0.000480603	0.874943	0.887965
389895	LOC389895	-5.60825	2.04387e-08	--?--?	3.43091e-07	0.000480922	0.746944	0.838582
11025	LILRB3	5.60822	2.04419e-08	???++?	3.43091e-07	0.000480998	1.90232	1.57687	0.6143
26033	ATRNL1	-5.60821	2.04426e-08	--?---	3.43091e-07	0.000481014	0.676054	0.797995	-0.6712	-0.5513
1848	DUSP6	-5.60807	2.04597e-08	--+---	3.43134e-07	0.000481416	0.503423	0.779696	-0.6612	-0.5203
6871	TADA2A	-5.60725	2.05567e-08	--?---	3.44515e-07	0.000483699	0.765196	0.888671
84656	GLYR1	-5.60672	2.06196e-08	+-?---	3.45323e-07	0.000485179	1.2356	0.969337	-0.5939	-0.4979
28	ABO	-5.60518	2.08043e-08	???--+	3.48168e-07	0.000489524	0.812571	0.904539		-0.4451
152789	JAKMIP1	-5.60486	2.08427e-08	--?---	3.48564e-07	0.000490429	0.73326	0.834031	-0.6662	-0.5605
84067	FAM160A2	-5.6046	2.08739e-08	--?---	3.48757e-07	0.000491164	0.719013	0.859168
80781	COL18A1	5.60451	2.08839e-08	++?+++	3.48757e-07	0.000491399	1.56518	1.24741		0.4728
83593	RASSF5	-5.60402	2.09437e-08	--?---	3.49507e-07	0.000492805	0.641016	0.796713	-0.6554	-0.5137
529	ATP6V1E1	-5.60195	2.11957e-08	--?---	3.53461e-07	0.000498734	0.440265	0.764574	-0.6625	-0.5629
51649	MRPS23	-5.6002	2.14105e-08	------	3.56792e-07	0.00050379	0.534654	0.813218	-0.6066	-0.4583
79568	C2orf47	-5.59973	2.14685e-08	------	3.57504e-07	0.000505154	0.701583	0.864258
374875	HSD11B1L	-5.59901	2.1558e-08	--?--+	3.58741e-07	0.00050726	0.740504	0.873122	-0.7172	-0.5508
11180	WDR6	5.59874	2.1591e-08	++?+++	3.58855e-07	0.000508036	1.59092	1.19532	0.6657	0.5546
5435	POLR2F	5.59871	2.15954e-08	-++++-	3.58855e-07	0.000508139	1.37497	1.0733		0.4781
55970	GNG12	5.59859	2.16106e-08	++?+++	3.58856e-07	0.000508499	2.09943	1.34157	0.6904	0.5502
132946	ARL9	-5.59819	2.16598e-08	+??---	3.59418e-07	0.000509654	0.753174	0.87984	-0.6272	-0.4873
7704	ZBTB16	5.59479	2.20895e-08	++?+++	3.66291e-07	0.000519767	1.4133	1.1964	0.6575	0.4951
9965	FGF19	5.59394	2.21972e-08	???+++	3.67817e-07	0.0005223	1.15385	1.11167
1804	DPP6	-5.5925	2.23829e-08	--?---	3.70393e-07	0.00052667	0.430383	0.72589	-0.6736	-0.5744
998	CDC42	-5.59249	2.23842e-08	------	3.70393e-07	0.000526699	0.317247	0.68623	-0.6451	-0.5508
786	CACNG1	-5.59108	2.25661e-08	??+--+	3.73141e-07	0.00053098	0.779386	0.955093	-0.6205	-0.5057
79927	GRRP1	5.59089	2.25912e-08	???+++	3.73295e-07	0.000531572	1.37329	1.19059
1836	SLC26A2	5.5901	2.26937e-08	+-?+++	3.74725e-07	0.000533984	1.5574	1.26099		0.4608
53838	C11orf24	-5.58913	2.28208e-08	--?---	3.7653e-07	0.000536972	0.836834	0.897307
22836	RHOBTB3	5.58893	2.28469e-08	++?++-	3.7653e-07	0.000537587	2.53815	1.31321	0.6345	0.5117
6303	SAT1	5.5889	2.2851e-08	++++++	3.7653e-07	0.000537684	1.97211	1.2561
8503	PIK3R3	5.5887	2.28778e-08	-+?++-	3.76707e-07	0.000538315	1.23294	1.03981
285556	LOC285556	-5.58836	2.29219e-08	-??--?	3.77169e-07	0.000539351	0.752241	0.798184
221895	JAZF1	-5.58785	2.29904e-08	--?---	3.78032e-07	0.000540964	0.474933	0.770555	-0.6434	-0.5029
131034	CPNE4	-5.58717	2.30802e-08	------	3.79244e-07	0.000543077	0.592588	0.762827	-0.621	-0.5407
9683	N4BP1	5.5863	2.31954e-08	++?++-	3.80815e-07	0.000545787	1.61636	1.17105	0.604	0.5094
7169	TPM2	5.58621	2.32082e-08	++?+++	3.80815e-07	0.000546089	3.45963	1.46809
57464	STRIP2	-5.58519	2.33447e-08	+-?---	3.82789e-07	0.000549302	0.74737	0.885277
7431	VIM	5.58501	2.33683e-08	+-?+++	3.82908e-07	0.000549856	3.41658	1.5702	0.6094	0.5125
25853	DCAF12	5.58247	2.37133e-08	+++++-	3.88291e-07	0.000557974	1.33369	1.11316	0.6657	0.5797
894	CCND2	-5.58234	2.37298e-08	------	3.88291e-07	0.000558363	0.791264	0.874573	-0.6653	-0.542
64839	FBXL17	-5.58189	2.37923e-08	--?---	3.89042e-07	0.000559832	0.723837	0.827236	-0.612	-0.5415
10140	TOB1	5.58122	2.38836e-08	++++++	3.901e-07	0.000561981	2.32237	1.26029	0.6763	0.5592
254065	BRWD3	5.58117	2.38901e-08	-+?++-	3.901e-07	0.000562134	1.25884	1.05729		0.4475
202309	GAPT	5.57874	2.42266e-08	?+?+++	3.95321e-07	0.000570053	1.23229	1.16257
56271	BEX4	-5.57818	2.43047e-08	--?---	3.9632e-07	0.00057189	0.539434	0.79594	-0.6452	-0.5557
135	ADORA2A	5.578	2.43304e-08	??++++	3.96465e-07	0.000572495	1.65061	1.25481		0.4872
29946	SERTAD3	5.57733	2.44232e-08	?+?++-	3.97702e-07	0.000574679	1.26372	1.12221	0.6674	0.5054
5597	MAPK6	-5.57716	2.44471e-08	------	3.97814e-07	0.000575239	0.568065	0.801409
253962	CACNA1G-AS1	-5.57625	2.45752e-08	+-?--?	3.99623e-07	0.000578255	0.665933	0.870414
377	ARF3	-5.57543	2.46915e-08	------	4.00776e-07	0.00058099	0.672414	0.841408		-0.556
4756	NEO1	5.57541	2.46947e-08	+++++-	4.00776e-07	0.000581066	1.58943	1.21884	0.6527	0.5301
51399	TRAPPC4	-5.57539	2.46972e-08	--?--?	4.00776e-07	0.000581125	0.641388	0.828782
51253	MRPL37	-5.57495	2.47598e-08	------	4.01515e-07	0.000582598	0.576955	0.841099	-0.7022	-0.5527
1435	CSF1	5.57482	2.47789e-08	++?+++	4.01548e-07	0.000583047	1.3826	1.16282
9277	WDR46	-5.57318	2.50126e-08	--?---	4.04978e-07	0.000588547	0.827441	0.901209	-0.6134	-0.5267
401494	PTPLAD2	5.5731	2.5025e-08	++?+++	4.04978e-07	0.000588838	1.2898	1.1838		0.451
51166	AADAT	-5.57271	2.50804e-08	--+---	4.05551e-07	0.000590142	0.802673	0.93404
6596	HLTF	-5.57261	2.50948e-08	--?---	4.05551e-07	0.000590482	0.628876	0.854688
84329	HVCN1	5.5722	2.51536e-08	++?+++	4.06221e-07	0.000591864	1.51332	1.24496	0.6842	0.5906
1410	CRYAB	5.57045	2.54078e-08	++++++	4.10044e-07	0.000597844	1.71952	1.32726		0.4592
4054	LTBP3	5.57009	2.54611e-08	++?+++	4.10623e-07	0.000599099	1.4573	1.17455	0.669	0.5361
26020	LRP10	5.56961	2.55305e-08	++?+++	4.11461e-07	0.000600734	1.4837	1.24539	0.6867	0.5505
5527	PPP2R5C	-5.56943	2.55577e-08	--?---	4.11617e-07	0.000601372	0.747793	0.86628	-0.672	-0.53
29935	RPA4	5.56929	2.55787e-08	+-?+++	4.11673e-07	0.000601866	1.17156	1.07777		0.4573
10939	AFG3L2	-5.56807	2.57576e-08	------	4.14269e-07	0.000606076	0.580397	0.849166	-0.615	-0.5148
8624	PSMG1	-5.56767	2.58162e-08	--?--+	4.14928e-07	0.000607455	0.512944	0.779809	-0.6506	-0.541
83930	STARD3NL	-5.56723	2.58815e-08	------	4.15694e-07	0.000608992	0.733442	0.873675
80209	PROSER1	-5.567	2.59168e-08	-+?---	4.15977e-07	0.000609823	0.874752	0.937809
23294	ANKS1A	5.56645	2.59979e-08	++?+++	4.16994e-07	0.00061173	1.56646	1.17592
55512	SMPD3	-5.56538	2.61579e-08	--?---	4.19275e-07	0.000615496	0.790101	0.888257	-0.6427	-0.5265
27012	KCNV1	-5.56329	2.6473e-08	--?---	4.24037e-07	0.000622911	0.453218	0.699631	-0.6453	-0.5429
23499	MACF1	5.56312	2.64998e-08	++++++	4.24177e-07	0.00062354	1.72596	1.20345	0.6778	0.5416
23589	CARHSP1	5.56115	2.67997e-08	++?+++	4.28424e-07	0.000630598	2.06709	1.28007	0.6302	0.5379
57799	RAB40C	-5.56113	2.68041e-08	+-?---	4.28424e-07	0.0006307	1.56155	0.994699	-0.6034	-0.5204
23766	GABARAPL3	-5.56102	2.68197e-08	?-?---	4.28424e-07	0.000631068	0.714603	0.863486	-0.6773	-0.543
345757	FAM174A	-5.55907	2.71217e-08	------	4.32953e-07	0.000638173	0.676259	0.826363	-0.6667	-0.5244
10123	ARL4C	-5.55717	2.74184e-08	--?---	4.37393e-07	0.000645155	0.639928	0.797061	-0.7067	-0.5453
284252	KCTD1	-5.55597	2.76079e-08	--?---	4.40118e-07	0.000649613	0.674289	0.835095	-0.6573	-0.5441
79710	MORC4	5.55467	2.78143e-08	-+++++	4.43108e-07	0.00065447	1.32452	1.13548		0.4844
285954	INHBA-AS1	-5.55425	2.78807e-08	?-?--?	4.43866e-07	0.000656034	0.771597	0.838467
221092	HNRNPUL2	-5.55386	2.79428e-08	--?--?	4.44554e-07	0.000657495	0.562113	0.818343	-0.5994	-0.5047
84790	TUBA1C	-5.55327	2.80367e-08	------	4.45745e-07	0.000659703	0.483086	0.796297		-0.5461
55340	GIMAP5	5.55274	2.81223e-08	???++?	4.46784e-07	0.000661718	1.49723	1.33449	0.6378	0.5322
153811	LOC153811	5.55263	2.814e-08	++?++?	4.46784e-07	0.000662134	1.29237	1.15699
25787	DGCR9	-5.55242	2.81735e-08	--?--?	4.46974e-07	0.000662923	0.767626	0.858625	-0.6266	-0.5458
10242	KCNMB2	-5.55232	2.81899e-08	--?---	4.46974e-07	0.000663309	0.747931	0.8575	-0.6327	-0.5166
1033	CDKN3	-5.55155	2.83145e-08	------	4.48646e-07	0.00066624	0.626662	0.80679	-0.6309	-0.4947
1936	EEF1D	5.54994	2.85767e-08	++?+++	4.52452e-07	0.000672409	1.69704	1.23627	0.6645	0.5617
266675	VMD2L2	-5.54984	2.85931e-08	???--+	4.52452e-07	0.000672796	0.800743	0.901448
9201	DCLK1	-5.54842	2.88268e-08	------	4.55844e-07	0.000678296	0.374811	0.666764	-0.6801	-0.5566
2819	GPD1	-5.5472	2.90281e-08	?-?---	4.58719e-07	0.000683032	0.731348	0.862594		-0.4861
10237	SLC35B1	-5.54676	2.91014e-08	------	4.59567e-07	0.000684755	0.655266	0.862618		-0.4515
401525		-5.54639	2.91629e-08	???--?	4.60091e-07	0.000686204	0.6928	0.756221
4259	MGST3	-5.54632	2.91737e-08	?-----	4.60091e-07	0.000686457	0.790805	0.89425	-0.6543	-0.5278
1234	CCR5	5.54615	2.92033e-08	???++-	4.6025e-07	0.000687153	1.56754	1.27399
654790	PCP4L1	-5.54569	2.92801e-08	--?---	4.61151e-07	0.00068896	0.681017	0.800454	-0.7065	-0.5687
119032	C10orf32	-5.54556	2.93014e-08	------	4.61178e-07	0.000689461	0.638415	0.856472
91369	ANKRD40	5.54535	2.93365e-08	++++++	4.61409e-07	0.000690287	1.50186	1.25943
389768		-5.54524	2.93553e-08	???--?	4.61409e-07	0.000690729	0.598508	0.690155
158135	TTLL11	-5.54506	2.93854e-08	?-?--+	4.61575e-07	0.000691439	0.750774	0.885072		-0.481
3784	KCNQ1	5.54486	2.94186e-08	???+++	4.61729e-07	0.000692219	1.2544	1.18189
51277	DNAJC27	-5.54477	2.94345e-08	------	4.61729e-07	0.000692593	0.721377	0.863705		-0.4422
5465	PPARA	5.54386	2.95873e-08	++?++-	4.63818e-07	0.00069619	2.46297	1.30109	0.6561	0.5475
10538	BATF	5.54323	2.96935e-08	???+++	4.65172e-07	0.000698688	1.33572	1.17004
55217	TMLHE	-5.54175	2.99456e-08	--?---	4.68808e-07	0.000704619	0.709787	0.876624		-0.4474
129521	NMS	-5.5415	2.99889e-08	???---	4.69175e-07	0.000705639	0.522476	0.730105	-0.697	-0.537
7417	VDAC2	-5.54104	3.00674e-08	------	4.7009e-07	0.000707486	0.745729	0.844616	-0.6633	-0.5051
127495	LRRC39	-5.54045	3.01687e-08	-+?---	4.71361e-07	0.000709869	0.827661	0.908119		-0.476
518	ATP5G3	-5.54001	3.02459e-08	--?---	4.72254e-07	0.000711686	0.589432	0.811723	-0.6539	-0.5179
54878	DPP8	-5.53976	3.0289e-08	--?---	4.72613e-07	0.0007127	0.73621	0.853102	-0.6116	-0.5037
116496	FAM129A	5.53916	3.03919e-08	++?+++	4.73904e-07	0.000715121	1.47718	1.25221
4076	CAPRIN1	-5.53766	3.06544e-08	--?---	4.77681e-07	0.000721298	0.610449	0.797121	-0.6046	-0.4983
200230		5.53579	3.09821e-08	???++?	4.82468e-07	0.00072901	1.49479	1.39051
56924	PAK6	-5.53396	3.13083e-08	+-----	4.87225e-07	0.000736684	0.76119	0.902427		-0.5099
157567	ANKRD46	-5.5337	3.13552e-08	--?---	4.8733e-07	0.000737788	0.555805	0.81277
5866	RAB3IL1	5.53369	3.13565e-08	?-++++	4.8733e-07	0.000737818	1.42224	1.17261	0.6182	0.4992
79714	CCDC51	-5.53349	3.13915e-08	--?---	4.87553e-07	0.000738642	0.711971	0.874489
5428	POLG	5.53181	3.16948e-08	+++++-	4.91938e-07	0.000745778	1.44872	1.11817
84832	RP4-747L4.3	5.53036	3.19571e-08	???+++	4.95683e-07	0.000751952	1.33379	1.17446
55176	SEC61A2	-5.52962	3.20931e-08	------	4.97465e-07	0.000755152	0.658329	0.849006	-0.6038	-0.5148
23410	SIRT3	-5.52927	3.21568e-08	--?--+	4.97639e-07	0.000756649	0.738419	0.886742		-0.4993
165679	SPTSSB	-5.52914	3.21799e-08	--?---	4.97639e-07	0.000757193	0.705526	0.817776
10634	GAS2L1	5.5291	3.21878e-08	++++++	4.97639e-07	0.000757379	2.14587	1.26391
25945	PVRL3	-5.52909	3.2189e-08	--?---	4.97639e-07	0.000757406	0.603104	0.823769	-0.6805	-0.5202
257194	NEGR1	-5.52802	3.23871e-08	--?---	5.00373e-07	0.000762069	0.510577	0.680013	-0.6227	-0.5013
55061	SUSD4	-5.52723	3.25328e-08	--?---	5.02294e-07	0.000765496	0.515659	0.762352	-0.6008	-0.5366
53	ACP2	-5.52535	3.28825e-08	------	5.07361e-07	0.000773726	0.6347	0.827377	-0.6475	-0.5393
3250	HPR	5.52471	3.30032e-08	++?+++	5.08847e-07	0.000776566	1.42627	1.25482
64432	MRPS25	-5.52461	3.30221e-08	--?---	5.08847e-07	0.00077701	0.498167	0.778747	-0.7087	-0.5943
5445	PON2	5.52436	3.30681e-08	++++++	5.09223e-07	0.000778093	2.33906	1.31995		0.4807
55701	ARHGEF40	5.52412	3.31145e-08	++?++-	5.09603e-07	0.000779183	3.56414	1.42097
4948	OCA2	-5.52365	3.3203e-08	--?---	5.10632e-07	0.000781267	0.698581	0.825108	-0.6361	-0.5322
3911	LAMA5	5.5234	3.32496e-08	++++++	5.11015e-07	0.000782364	1.71913	1.21434	0.6086	0.4923
339524	LOC339524	-5.52305	3.33164e-08	--?--?	5.11707e-07	0.000783936	0.646189	0.783357
285431		-5.52255	3.34106e-08	???--?	5.12819e-07	0.000786152	0.924498	0.937875
5799	PTPRN2	-5.52103	3.37014e-08	--?---	5.16945e-07	0.000792994	0.666327	0.802177	-0.6573	-0.5569
9416	DDX23	5.52036	3.38309e-08	-++++-	5.18471e-07	0.000796041	1.26799	1.04477		0.4897
154215	NKAIN2	-5.52029	3.3845e-08	------	5.18471e-07	0.000796372	0.628392	0.820859
27067	STAU2	-5.51784	3.43188e-08	------	5.25342e-07	0.000807521	0.460981	0.785417	-0.6035	-0.5128
10076	PTPRU	5.51774	3.43381e-08	?+?+++	5.25342e-07	0.000807975	1.21094	1.09959
79443	FYCO1	5.51696	3.44919e-08	++++++	5.27351e-07	0.000811594	2.39134	1.30534	0.6579	0.5367
283270	LOC283270	-5.5161	3.46596e-08	--?--?	5.29572e-07	0.000815541	0.730585	0.831571
23671	TMEFF2	-5.51591	3.46972e-08	------	5.29802e-07	0.000816425	0.666687	0.828332
10287	RGS19	5.51542	3.4794e-08	-+?+++	5.30936e-07	0.000818704	1.20125	1.10349
40	ASIC2	-5.51518	3.48427e-08	------	5.31279e-07	0.000819848	0.790911	0.871089
6827	SUPT4H1	-5.51508	3.48617e-08	------	5.31279e-07	0.000820295	0.674152	0.885284	-0.6045	-0.5278
80349	WDR61	-5.51472	3.49334e-08	------	5.32028e-07	0.000821983	0.549852	0.81755	-0.6009	-0.4709
140767	NRSN1	-5.51343	3.51898e-08	--?---	5.35377e-07	0.000828016	0.554992	0.700281	-0.6986	-0.5838
283212	KLHL35	-5.51338	3.52014e-08	--?---	5.35377e-07	0.000828289	0.783132	0.89281	-0.6348	-0.563
51256	TBC1D7	-5.51328	3.52215e-08	------	5.35377e-07	0.000828763	0.393445	0.746242	-0.6189	-0.4916
2182	ACSL4	-5.51304	3.52694e-08	--?---	5.35504e-07	0.000829889	0.745777	0.833946	-0.6065	-0.5061
8382	NME5	-5.51301	3.52755e-08	------	5.35504e-07	0.000830032	0.685403	0.809275	-0.6432	-0.5087
155038	GIMAP8	5.51224	3.54296e-08	++?+++	5.37497e-07	0.000833658	1.41397	1.20278		0.5133
5422	POLA1	5.51107	3.5666e-08	++?++-	5.40402e-07	0.000839222	1.1942	1.09144	0.684	0.5547
91966	CXorf40A	-5.51106	3.5667e-08	??---?	5.40402e-07	0.000839244	0.802542	0.8733	-0.6758	-0.5044
8050	PDHX	-5.51067	3.57477e-08	------	5.41276e-07	0.000841143	0.635881	0.830123	-0.6137	-0.47
4499	MT1M	5.5096	3.59642e-08	++?+++	5.44204e-07	0.000846237	4.35155	1.71267	0.6653	0.5332
1491	CTH	-5.50663	3.65771e-08	------	5.52582e-07	0.000860658	0.8097	0.85359
23621	BACE1	-5.50655	3.65942e-08	--?---	5.52582e-07	0.000861062	0.64397	0.831937
7764	ZNF217	5.50648	3.66079e-08	++?++-	5.52582e-07	0.000861384	1.38055	1.2222	0.683	0.5627
284018	C17orf58	-5.50636	3.66325e-08	--?--+	5.52582e-07	0.000861963	0.720717	0.864928		-0.4561
64421	DCLRE1C	5.50634	3.66379e-08	++?++-	5.52582e-07	0.00086209	2.01243	1.20281	0.659	0.5721
5063	PAK3	-5.50624	3.66588e-08	------	5.52582e-07	0.000862581	0.605933	0.795212	-0.6292	-0.5194
6256	RXRA	5.5047	3.69789e-08	++++++	5.56777e-07	0.000870114	1.51914	1.21468	0.6293	0.5371
4495	MT1G	5.50468	3.69844e-08	++++++	5.56777e-07	0.000870242	2.03434	1.45844		0.457
79188	TMEM43	5.50443	3.70355e-08	++++++	5.5719e-07	0.000871445	1.6303	1.15609	0.7522	0.6101
84867	PTPN5	-5.50378	3.7174e-08	--?---	5.58916e-07	0.000874703	0.750615	0.843609	-0.6469	-0.563
3490	IGFBP7	5.5025	3.74439e-08	+++++-	5.62615e-07	0.000881055	3.01799	1.32438
22900	CARD8	5.50204	3.75425e-08	++?+++	5.63547e-07	0.000883376	1.47741	1.22204
51248	PDZD11	-5.50197	3.75563e-08	--?---	5.63547e-07	0.000883701	0.620612	0.849031	-0.7042	-0.5904
2566	GABRG2	-5.50181	3.75913e-08	------	5.63547e-07	0.000884523	0.450354	0.670113	-0.6236	-0.5134
51478	HSD17B7	5.50176	3.76018e-08	++?++?	5.63547e-07	0.00088477	1.31678	1.18111
5613	PRKX	5.50073	3.78221e-08	+++++-	5.66489e-07	0.000889954	1.54499	1.22323	0.703	0.5837
11325	DDX42	-5.5005	3.78718e-08	--?--+	5.66872e-07	0.000891123	0.633394	0.867623		-0.4813
6857	SYT1	-5.49945	3.80979e-08	------	5.69895e-07	0.000896445	0.423274	0.663275	-0.6377	-0.5114
10940	POP1	-5.49822	3.83635e-08	--?---	5.73503e-07	0.000902694	0.839724	0.891007
7416	VDAC1	-5.49695	3.86421e-08	------	5.77301e-07	0.000909249	0.369719	0.725384	-0.6523	-0.5253
84912	SLC35B4	-5.49501	3.90693e-08	--?---	5.83312e-07	0.0009193	0.739976	0.866529		-0.4561
8202	NCOA3	5.49397	3.9299e-08	++?++-	5.8637e-07	0.000924706	1.4747	1.12941		0.5352
51114	ZDHHC9	-5.49149	3.9855e-08	--?---	5.94288e-07	0.000937787	0.798905	0.887956
84306	PDCD2L	-5.49103	3.99594e-08	------	5.95247e-07	0.000940246	0.822332	0.894959	-0.5982	-0.514
80317	ZKSCAN3	-5.49098	3.99698e-08	--?---	5.95247e-07	0.00094049	0.669253	0.869441
26156	RSL1D1	-5.49081	4.00086e-08	--?---	5.95448e-07	0.000941403	0.752972	0.875161
7545	ZIC1	5.49056	4.00665e-08	++?+++	5.95932e-07	0.000942765	2.73923	1.51063
286077	FAM83H	-5.49041	4.01007e-08	--?--+	5.96065e-07	0.00094357	0.878582	0.916571
55605	KIF21A	-5.49028	4.01287e-08	------	5.96104e-07	0.000944229	0.598905	0.814373
1741	DLG3	-5.48999	4.01945e-08	--?---	5.96705e-07	0.000945777	0.606315	0.771321	-0.6816	-0.5167
147463	ANKRD29	-5.48948	4.03128e-08	-+?---	5.97783e-07	0.000948561	0.396602	0.787723
1457	CSNK2A1	-5.48945	4.03179e-08	-----?	5.97783e-07	0.000948681	0.695672	0.848036	-0.6385	-0.5069
27199	OXGR1	-5.48911	4.03974e-08	?-?---	5.98261e-07	0.00095055	0.677866	0.819896	-0.6404	-0.5072
1844	DUSP2	-5.48909	4.04011e-08	???---	5.98261e-07	0.000950637	0.670319	0.829056	-0.7008	-0.5515
8577	TMEFF1	-5.48879	4.04689e-08	???--?	5.98889e-07	0.000952233	0.601707	0.68077	-0.6341	-0.5025
388270		-5.48675	4.09396e-08	???--?	6.05474e-07	0.000963309	0.840685	0.853398
7546	ZIC2	5.48644	4.10106e-08	++++++	6.06142e-07	0.000964979	4.28929	1.50352	0.5938	0.5211
4913	NTHL1	-5.48562	4.12029e-08	--+--+	6.08603e-07	0.000969504	0.669452	0.899909		-0.4664
257236	CCDC96	-5.48506	4.13337e-08	--?---	6.09818e-07	0.000972582	0.663902	0.865442		-0.503
80127	CCDC176	-5.48504	4.1337e-08	--?---	6.09818e-07	0.00097266	0.830124	0.884504
389183		-5.48415	4.15473e-08	???--?	6.12536e-07	0.000977608	0.80486	0.849876
1026	CDKN1A	5.48352	4.16955e-08	++++++	6.14019e-07	0.000981095	1.88463	1.28554
728	C5AR1	5.4835	4.17001e-08	?+?+++	6.14019e-07	0.000981202	1.50798	1.29898
10267	RAMP1	5.48198	4.20581e-08	++?+++	6.18904e-07	0.000989627	1.43399	1.19392	0.6554	0.5525
55603	FAM46A	5.48151	4.21707e-08	+-?+++	6.20173e-07	0.000992276	1.5349	1.24652		0.4951
92675	DTD1	-5.48028	4.24645e-08	--?---	6.24103e-07	0.000999189	0.616094	0.824214	-0.6455	-0.5198
115330	GPR146	5.47956	4.26387e-08	++++++	6.2611e-07	0.00100329	1.45664	1.24464	0.6497	0.5363
54329	GPR85	-5.4794	4.26774e-08	--?---	6.2611e-07	0.0010042	0.552063	0.804807
22950	SLC4A1AP	-5.47934	4.26918e-08	------	6.2611e-07	0.00100454	0.605548	0.816693	-0.6341	-0.5126
5777	PTPN6	5.47927	4.27075e-08	++?+++	6.2611e-07	0.00100491	1.2145	1.11408
286499	FAM133A	-5.47855	4.28814e-08	-+----	6.28269e-07	0.001009	0.473534	0.814582	-0.6241	-0.5103
92106	OXNAD1	-5.47823	4.29602e-08	--?---	6.29031e-07	0.00101085	0.627353	0.860146		-0.5022
161582	DYX1C1	-5.47808	4.29977e-08	--?--?	6.29188e-07	0.00101173	0.807376	0.852837
3660	IRF2	5.47771	4.30854e-08	++?+++	6.3008e-07	0.0010138	1.30202	1.15509	0.6567	0.5261
1007	CDH9	-5.47672	4.3327e-08	------	6.33221e-07	0.00101949	0.625522	0.807675	-0.6085	-0.5348
3760	KCNJ3	-5.47631	4.3428e-08	--?---	6.34302e-07	0.00102186	0.610674	0.785532	-0.6369	-0.5126
388662	SLC6A17	-5.47537	4.36596e-08	--?---	6.37289e-07	0.00102731	0.674082	0.783989	-0.6624	-0.5975
7100	TLR5	5.47469	4.38268e-08	++?+++	6.38766e-07	0.00103124	1.51621	1.18457		0.4493
4034	LRCH4	5.47446	4.38846e-08	++?+++	6.38766e-07	0.0010326	1.42843	1.21032	0.637	0.5344
11228	RASSF8	5.47446	4.38847e-08	???+++	6.38766e-07	0.00103261	1.30291	1.16355	0.6883	0.5763
119	ADD2	-5.47438	4.3905e-08	--?---	6.38766e-07	0.00103308	0.611799	0.778216	-0.6787	-0.5548
55794	DDX28	-5.47434	4.39145e-08	--?---	6.38766e-07	0.00103331	0.676219	0.846334	-0.6013	-0.4975
7480	WNT10B	-5.4743	4.39236e-08	------	6.38766e-07	0.00103352	0.760753	0.848107		-0.5286
9856	KIAA0319	-5.47383	4.40424e-08	--?---	6.40097e-07	0.00103632	0.582679	0.810139		-0.5091
23031	MAST3	-5.4734	4.41485e-08	+-?--+	6.41244e-07	0.00103881	0.772917	0.89008	-0.6504	-0.5743
128653	C20orf141	5.47234	4.4412e-08	???+++	6.44673e-07	0.00104501	1.52689	1.23331	0.6914	0.5471
6526	SLC5A3	5.47189	4.45262e-08	++?++-	6.45932e-07	0.0010477	2.08003	1.34816
2890	GRIA1	-5.47138	4.46546e-08	--?---	6.47013e-07	0.00105072	0.666026	0.800361	-0.6583	-0.5231
55791	LRIF1	-5.47131	4.46719e-08	-+?---	6.47013e-07	0.00105113	0.855745	0.940561
57494	RIMKLB	5.47127	4.46832e-08	++?+++	6.47013e-07	0.0010514	1.74982	1.25724	0.6325	0.5321
27286	SRPX2	5.4703	4.49282e-08	?-?+++	6.5016e-07	0.00105716	1.43778	1.18364		0.4979
3775	KCNK1	-5.46979	4.50564e-08	------	6.51614e-07	0.00106018	0.592531	0.783449	-0.6402	-0.5066
440896	LOC440896	-5.46958	4.51105e-08	--?--+	6.51997e-07	0.00106145	0.391586	0.696633
26128	KIAA1279	-5.46926	4.51923e-08	--?---	6.52778e-07	0.00106338	0.604407	0.832595	-0.6531	-0.5194
509	ATP5C1	-5.469	4.52586e-08	--+---	6.53299e-07	0.00106494	0.405501	0.793205	-0.6386	-0.5201
63901	FAM111A	5.46881	4.53071e-08	++?+++	6.53299e-07	0.00106608	1.33603	1.19878	0.6085	0.5502
4018	LPA	-5.46879	4.53117e-08	+-?--+	6.53299e-07	0.00106618	0.772221	0.90643		-0.4923
10912	GADD45G	5.46774	4.55799e-08	+++++-	6.56764e-07	0.0010725	1.57841	1.25417		0.4613
202025	LOC202025	5.46695	4.57848e-08	++?++?	6.59312e-07	0.00107732	1.25622	1.19822
401713		-5.46382	4.66003e-08	???--?	6.70645e-07	0.00109651	0.804996	0.863887
64130	LIN7B	-5.46071	4.74246e-08	--?---	6.82091e-07	0.0011159	0.640155	0.826614	-0.6485	-0.5547
80303	EFHD1	5.45961	4.77186e-08	++++++	6.859e-07	0.00112282	2.24576	1.35886	0.6018	0.4896
23406	COTL1	5.45838	4.805e-08	++++++	6.90242e-07	0.00113062	1.54454	1.19407		0.4525
10718	NRG3	-5.45809	4.81272e-08	--?---	6.9093e-07	0.00113243	0.61464	0.805552	-0.604	-0.4686
116985	ARAP1	5.45706	4.84075e-08	++?+++	6.9453e-07	0.00113903	1.42525	1.17793	0.6833	0.5541
54145	H2BFS	5.45695	4.84378e-08	?+?++?	6.94541e-07	0.00113974	1.26793	1.2203		0.4425
23284	LPHN3	-5.45576	4.87649e-08	--?---	6.98384e-07	0.00114744	0.738871	0.885289
6059	ABCE1	-5.45575	4.87652e-08	------	6.98384e-07	0.00114745	0.758328	0.859777
2742	GLRA2	-5.45489	4.90038e-08	--?---	7.01374e-07	0.00115306	0.676351	0.785066	-0.6045	-0.4906
9936	CD302	5.45338	4.94221e-08	???++?	7.06931e-07	0.0011629	1.35284	1.26773	0.6751	0.5767
7257	TSNAX	-5.45198	4.98131e-08	--?--?	7.12091e-07	0.0011721	0.523738	0.760085	-0.6308	-0.4921
57546	PDP2	5.45093	5.01076e-08	++?++-	7.15458e-07	0.00117903	1.44753	1.12455
4345	CD200	-5.45092	5.01095e-08	--?---	7.15458e-07	0.00117908	0.39027	0.705774	-0.6572	-0.5619
4791	NFKB2	5.45053	5.02213e-08	?+?+++	7.16362e-07	0.00118171	1.24684	1.13874	0.5978	0.4711
5771	PTPN2	5.45048	5.02336e-08	++-+++	7.16362e-07	0.001182	2.27907	1.19028	0.6864	0.4973
387264	KRTAP5-1	5.44934	5.05584e-08	???+++	7.20556e-07	0.00118964	1.16527	1.10537	0.6486	0.5017
10229	COQ7	-5.44889	5.0685e-08	+-?---	7.21495e-07	0.00119262	1.11486	0.953863
5919	RARRES2	5.44889	5.06855e-08	+-++++	7.21495e-07	0.00119263	1.98126	1.2783
51676	ASB2	-5.44817	5.08897e-08	?-?---	7.23963e-07	0.00119744	0.755752	0.844785	-0.6151	-0.5146
9167	COX7A2L	-5.4452	5.17461e-08	--?--+	7.35701e-07	0.00121759	0.673484	0.856472		-0.4585
8644	AKR1C3	5.44495	5.18204e-08	+++++?	7.36313e-07	0.00121933	2.50052	1.45761		0.522
221223	CES7	-5.44438	5.19864e-08	???---	7.38128e-07	0.00122324	0.84624	0.887385		-0.5546
154807	VKORC1L1	-5.4443	5.20109e-08	+-?---	7.38128e-07	0.00122382	0.767052	0.904148	-0.6973	-0.5711
4209	MEF2D	-5.44377	5.21656e-08	+-?--+	7.39878e-07	0.00122746	0.773159	0.906248
4139	MARK1	-5.44314	5.23507e-08	--?---	7.42056e-07	0.00123181	0.606152	0.778645	-0.6572	-0.5069
130940	CCDC148	-5.44244	5.25547e-08	--?---	7.44498e-07	0.00123661	0.834393	0.915703
5050	PAFAH1B3	5.44211	5.26536e-08	+++++-	7.45451e-07	0.00123894	1.23751	1.10572
131616	TMEM42	-5.44109	5.29545e-08	------	7.49261e-07	0.00124602	0.727108	0.904136
221472	FGD2	5.44077	5.30511e-08	-+?+++	7.50176e-07	0.00124829	1.41503	1.14895
84876	TMEM142A	5.44062	5.30969e-08	???+++	7.50373e-07	0.00124937	1.25715	1.15987
93622	LOC93622	-5.43957	5.3408e-08	--?---	7.54316e-07	0.00125669	0.790509	0.87273
10692	RRH	5.43725	5.41094e-08	?-?++-	7.63764e-07	0.00127319	1.26681	1.06666
91860	CALML4	5.43703	5.4177e-08	-+?+++	7.64115e-07	0.00127479	1.35716	1.08998	0.6949	0.5769
5836	PYGL	5.43687	5.42248e-08	-+?+++	7.64115e-07	0.00127591	1.60631	1.1877	0.6542	0.5027
55239	OGFOD1	-5.43681	5.42415e-08	--?---	7.64115e-07	0.0012763	0.654198	0.832598	-0.592	-0.4812
400575		5.43666	5.4289e-08	???++?	7.64115e-07	0.00127742	1.14688	1.11232
27258	LSM3	-5.43663	5.42967e-08	------	7.64115e-07	0.0012776	0.686812	0.871285
8851	CDK5R1	-5.43638	5.4375e-08	-----+	7.6476e-07	0.00127944	0.759076	0.858237	-0.6544	-0.5102
57569	ARHGAP20	-5.43554	5.46321e-08	--?---	7.67917e-07	0.00128549	0.493496	0.730122	-0.6521	-0.4992
29108	PYCARD	5.43487	5.4836e-08	???+++	7.70323e-07	0.00129029	1.19894	1.13477		0.4472
25798	BRI3	5.43462	5.49138e-08	++?+++	7.70955e-07	0.00129212	1.29656	1.14275
9904	RBM19	5.43429	5.50149e-08	++?+++	7.71915e-07	0.0012945	1.20036	1.09774
10286	BCAS2	-5.4339	5.51341e-08	--?---	7.73125e-07	0.0012973	0.550774	0.789567	-0.6366	-0.5058
10758	TRAF3IP2	5.43279	5.54801e-08	++?++-	7.77515e-07	0.00130545	1.48251	1.20908	0.6428	0.5229
79077	DCTPP1	-5.43149	5.5885e-08	------	7.82723e-07	0.00131497	0.587724	0.82858		-0.4686
9924	PAN2	5.42968	5.64561e-08	++++++	7.90251e-07	0.00132841	1.3754	1.17929	0.6812	0.5803
4085	MAD2L1	-5.42927	5.65845e-08	--?---	7.91578e-07	0.00133143	0.629389	0.802937		-0.4836
84897	TBRG1	-5.42847	5.68379e-08	--+---	7.94369e-07	0.0013374	0.60566	0.862503	-0.6741	-0.5402
9263	STK17A	5.42843	5.68515e-08	++?++-	7.94369e-07	0.00133772	1.38656	1.1067
64965	MRPS9	-5.42795	5.70061e-08	------	7.96056e-07	0.00134135	0.611908	0.863228		-0.4608
2258	FGF13	-5.42783	5.70435e-08	--?---	7.96106e-07	0.00134223	0.440455	0.71854	-0.6951	-0.5668
3426	CFI	5.42703	5.73004e-08	++?+++	7.99217e-07	0.00134828	1.67321	1.30801	0.6583	0.5329
80856	KIAA1715	-5.42687	5.7351e-08	--+---	7.99448e-07	0.00134947	0.56251	0.83791	-0.6365	-0.4965
3049	HBQ1	-5.42617	5.7576e-08	??---+	8.01723e-07	0.00135476	0.672237	0.821832	-0.6666	-0.5662
132320	SCLT1	-5.42615	5.75823e-08	--?---	8.01723e-07	0.00135491	0.734366	0.862972		-0.4781
51454	GULP1	-5.42522	5.78833e-08	--?---	8.05436e-07	0.00136199	0.708657	0.811822	-0.6205	-0.5022
7148	TNXB	5.42501	5.79522e-08	???+++	8.0592e-07	0.00136362	1.18323	1.16718	0.6394	0.4702
114803	MYSM1	-5.42477	5.80304e-08	--?---	8.06529e-07	0.00136545	0.836527	0.889451
57650	KIAA1524	-5.42417	5.82259e-08	--?---	8.08769e-07	0.00137006	0.60808	0.772901	-0.6039	-0.4666
442456		-5.42342	5.84684e-08	???--?	8.11658e-07	0.00137576	0.926992	0.932275
5588	PRKCQ	-5.42256	5.87516e-08	-+----	8.15109e-07	0.00138242	0.671075	0.86205
442338	IRS3L	5.42235	5.88201e-08	???++?	8.15578e-07	0.00138404	1.20138	1.16555
340542	BEX5	-5.42118	5.92074e-08	--?---	8.20466e-07	0.00139315	0.377411	0.688572	-0.6995	-0.578
23236	PLCB1	-5.4204	5.94669e-08	------	8.23576e-07	0.00139926	0.693325	0.808629	-0.6362	-0.5455
5351	PLOD1	5.42013	5.9555e-08	++++++	8.24311e-07	0.00140133	1.49627	1.17253	0.6356	0.4947
153364	MBLAC2	-5.41987	5.96418e-08	------	8.25028e-07	0.00140337	0.614308	0.838699
55280	CWF19L1	-5.41955	5.97484e-08	+-----	8.26016e-07	0.00140588	0.869306	0.941007
254295	PHYHD1	5.41822	6.01958e-08	++?+++	8.31146e-07	0.00141641	2.18598	1.42392	0.6256	0.5
50848	F11R	5.41819	6.0206e-08	++?+++	8.31146e-07	0.00141665	1.69804	1.24581
6744	SSFA2	5.41813	6.02254e-08	++?+++	8.31146e-07	0.0014171	1.29444	1.19027	0.6853	0.5961
23741	EID1	-5.41756	6.04192e-08	-----+	8.33331e-07	0.00142166	0.63724	0.840818	-0.6356	-0.4518
54920	DUS2L	-5.417	6.06068e-08	------	8.3543e-07	0.00142608	0.873222	0.925727
3554	IL1R1	5.41575	6.10318e-08	+-?+++	8.40449e-07	0.00143608	2.05441	1.34823	0.5949	0.4654
259296	TAS2R50	-5.41565	6.1065e-08	?-?--+	8.40449e-07	0.00143686	0.812488	0.927595		-0.4533
29102	DROSHA	-5.41562	6.10781e-08	------	8.40449e-07	0.00143717	0.706773	0.880075
22920	KIFAP3	-5.41286	6.20266e-08	------	8.5265e-07	0.00145949	0.462108	0.738565	-0.6435	-0.4917
441263	DTX2P1-UPK3BP1-PMS2P11	-5.41283	6.20373e-08	+-?--+	8.5265e-07	0.00145974	0.790307	0.953169
58190	CTDSP1	5.41227	6.2232e-08	++++++	8.54828e-07	0.00146432	1.70358	1.25075		0.4496
26007	DAK	-5.41159	6.24659e-08	+-?--+	8.57539e-07	0.00146982	0.82079	0.921161	-0.6193	-0.5806
255027		-5.41082	6.27366e-08	???---	8.60754e-07	0.00147619	0.656449	0.800934
83695	RHNO1	-5.40904	6.33623e-08	--?--+	8.68832e-07	0.00149092	0.814181	0.900879
54460	MRPS21	-5.40874	6.34694e-08	------	8.69793e-07	0.00149343	0.849304	0.914804		-0.5225
5719	PSMD13	-5.40827	6.36371e-08	--+---	8.71167e-07	0.00149738	0.628754	0.872739		-0.4913
163404	LPPR5	-5.40825	6.36437e-08	--?---	8.71167e-07	0.00149754	0.789392	0.849169
8027	STAM	-5.4079	6.37674e-08	------	8.72352e-07	0.00150045	0.452638	0.786646		-0.454
93974	ATPIF1	-5.40768	6.38457e-08	--+--+	8.7249e-07	0.00150229	0.549143	0.82585	-0.6761	-0.5922
285761	DCBLD1	-5.40752	6.39027e-08	--?---	8.7249e-07	0.00150363	0.722986	0.823155		-0.5086
56998	CTNNBIP1	-5.40749	6.39147e-08	--?---	8.7249e-07	0.00150391	0.843007	0.895923		-0.4777
3071	NCKAP1L	5.40744	6.39334e-08	?+?+++	8.7249e-07	0.00150435	1.34143	1.18671
23504	RIMBP2	-5.4073	6.39805e-08	+-?---	8.7249e-07	0.00150546	0.699899	0.875447	-0.6694	-0.547
1488	CTBP2	5.40725	6.39999e-08	++?+++	8.7249e-07	0.00150592	1.37675	1.17257	0.6549	0.5756
1104	RCC1	5.40683	6.41515e-08	?+?++-	8.73859e-07	0.00150948	1.3504	1.16495		0.4861
345079		-5.40676	6.41746e-08	???---	8.73859e-07	0.00151003	0.554833	0.740933
84919	PPP1R15B	5.4055	6.46287e-08	++?++-	8.79533e-07	0.00152071	1.22392	1.12747		0.4767
10381	TUBB3	-5.40527	6.4712e-08	--?---	8.80158e-07	0.00152267	0.587807	0.762872	-0.5949	-0.5646
284475		5.40434	6.50472e-08	???++?	8.84205e-07	0.00153056	1.2465	1.18808
84539	MCHR2	-5.40364	6.5301e-08	?-?---	8.8692e-07	0.00153653	0.50272	0.732945	-0.6991	-0.5767
144699	FBXL14	-5.40358	6.53222e-08	-+----	8.8692e-07	0.00153703	0.777886	0.912841		-0.448
1646	AKR1C2	5.4034	6.53882e-08	+??+++	8.87303e-07	0.00153858	1.42331	1.25474		0.4495
3087	HHEX	5.40196	6.59182e-08	++?++-	8.9398e-07	0.00155106	1.27832	1.12214		0.519
4067	LYN	5.40119	6.62019e-08	+++++-	8.96795e-07	0.00155773	1.31113	1.16527
5096	PCCB	-5.40108	6.62401e-08	--?---	8.96795e-07	0.00155863	0.856087	0.891955
4609	MYC	5.40108	6.62401e-08	?+?+++	8.96795e-07	0.00155863	1.37158	1.18879
7732	RNF112	-5.40083	6.63327e-08	--?---	8.97532e-07	0.00156081	0.764392	0.843712	-0.6345	-0.5592
3162	HMOX1	5.4007	6.63831e-08	++++++	8.97698e-07	0.001562	1.62107	1.23033
5874	RAB27B	-5.40054	6.64406e-08	--?---	8.97959e-07	0.00156335	0.457015	0.740068	-0.604	-0.5129
1558	CYP2C8	-5.40019	6.65686e-08	--?---	8.99172e-07	0.00156636	0.697162	0.809225		-0.4466
2162	F13A1	5.39989	6.66832e-08	-+?+++	9.00204e-07	0.00156906	1.70924	1.38713
2564	GABRE	5.39962	6.67811e-08	???++?	9.01009e-07	0.00157136	1.38718	1.26339
6046	BRD2	5.39948	6.68334e-08	+++++-	9.01197e-07	0.00157259	2.10827	1.19681
55294	FBXW7	-5.39866	6.71421e-08	--?---	9.04646e-07	0.00157985	0.558442	0.7791	-0.663	-0.5564
64327	LMBR1	-5.39859	6.7166e-08	--?---	9.04646e-07	0.00158042	0.744845	0.851326	-0.6371	-0.4817
9050	PSTPIP2	5.39841	6.72332e-08	?+?+++	9.05033e-07	0.001582	1.38003	1.17941
57460	PPM1H	-5.39828	6.72846e-08	--?---	9.05207e-07	0.00158321	0.558455	0.794375	-0.6409	-0.5143
129642	MBOAT2	-5.39755	6.75585e-08	--?---	9.08373e-07	0.00158965	0.594385	0.838417
9362	CPNE6	-5.3973	6.76503e-08	-----+	9.08707e-07	0.00159181	0.645058	0.817072		-0.4647
8237	USP11	-5.39719	6.76923e-08	--?---	9.08707e-07	0.0015928	0.707083	0.836977	-0.6287	-0.5741
51626	DYNC2LI1	-5.39717	6.76993e-08	--?--+	9.08707e-07	0.00159296	0.686957	0.84351		-0.4934
3157	HMGCS1	-5.3961	6.81032e-08	--?---	9.13607e-07	0.00160247	0.583698	0.782155	-0.633	-0.5135
80063	ATF7IP2	-5.39566	6.82735e-08	--+---	9.15246e-07	0.00160648	0.613636	0.84016	-0.6401	-0.5523
27445	PCLO	-5.39558	6.83031e-08	--?---	9.15246e-07	0.00160717	0.423412	0.721057	-0.6381	-0.5766
253842		5.39538	6.83791e-08	???++?	9.15743e-07	0.00160896	1.10787	1.09865
79943	ZNF696	-5.39498	6.85323e-08	-?---+	9.17273e-07	0.00161257	0.88198	0.915796
7991	TUSC3	-5.3937	6.90199e-08	------	9.23066e-07	0.00162404	0.534412	0.786954	-0.6339	-0.526
6793	STK10	5.39364	6.90436e-08	++?+++	9.23066e-07	0.0016246	1.19938	1.12827	0.6031	0.4752
338382	RAB7B	-5.39341	6.91332e-08	?-?--?	9.23739e-07	0.0016267	0.788229	0.863987
29099	COMMD9	-5.39279	6.93738e-08	--?---	9.26427e-07	0.00163236	0.631896	0.863479	-0.6494	-0.4644
6143	RPL19	5.39244	6.95088e-08	++?+++	9.27704e-07	0.00163554	1.18763	1.10719
122769	LRR1	5.3917	6.97954e-08	-+?++-	9.31001e-07	0.00164229	1.16046	1.0634
3693	ITGB5	5.39073	7.01711e-08	++?+++	9.35483e-07	0.00165113	2.26313	1.29431	0.6403	0.5702
389073	C2orf80	-5.38978	7.05425e-08	--?---	9.39901e-07	0.00165986	0.530288	0.734119	-0.6654	-0.5771
56987	BBX	5.38896	7.0868e-08	++?+++	9.43703e-07	0.00166752	3.01286	1.37925	0.6429	0.5239
800	CALD1	5.38694	7.16685e-08	++++++	9.53824e-07	0.00168636	2.21236	1.3279	0.6674	0.5572
64755	C16orf58	-5.38625	7.19413e-08	-----+	9.56913e-07	0.00169278	0.767247	0.849965		-0.5055
474170	LRRC37A2	5.38586	7.20991e-08	++?++?	9.58469e-07	0.00169649	1.35991	1.23737
3084	NRG1	-5.3857	7.21636e-08	-+?---	9.58785e-07	0.00169801	0.378533	0.685424	-0.6266	-0.5497
9103	FCGR2C	5.38518	7.23733e-08	++?++-	9.61029e-07	0.00170294	1.47569	1.20186
389112	RPS27P4	5.38355	7.30299e-08	???++?	9.692e-07	0.00171839	1.43343	1.29142
51155	HN1	-5.38285	7.33145e-08	--?---	9.71907e-07	0.00172509	0.655867	0.781394	-0.6746	-0.5338
55734	ZFP64	-5.38285	7.33164e-08	--?---	9.71907e-07	0.00172513	0.824829	0.901752	-0.5989	-0.4537
4215	MAP3K3	5.38149	7.38715e-08	++?+++	9.78714e-07	0.0017382	1.44715	1.15502	0.7172	0.5845
6119	RPA3	-5.38129	7.39537e-08	--?---	9.79252e-07	0.00174013	0.534899	0.796143		-0.4558
54715	RBFOX1	-5.38108	7.40405e-08	--?---	9.7985e-07	0.00174217	0.452252	0.709723
4783	NFIL3	5.38004	7.44685e-08	++?+++	9.84331e-07	0.00175224	1.34951	1.185
10766	TOB2	5.38002	7.44775e-08	++?+++	9.84331e-07	0.00175245	2.06501	1.32117	0.7013	0.5699
400566	C17orf97	-5.37995	7.45046e-08	--?---	9.84331e-07	0.00175309	0.723298	0.830556
633	BGN	5.37951	7.46901e-08	++-+++	9.86228e-07	0.00175746	2.62453	1.35739	0.609	0.4714
57628	DPP10	-5.37929	7.47821e-08	-+?---	9.86889e-07	0.00175962	0.577076	0.786914	-0.631	-0.5637
375035	SFT2D2	5.37912	7.48491e-08	???+++	9.8722e-07	0.0017612	1.12024	1.10207
79762	C1orf115	-5.37773	7.54309e-08	--?---	9.94336e-07	0.00177489	0.762084	0.845822	-0.663	-0.5774
10769	PLK2	-5.37744	7.55515e-08	--?---	9.95368e-07	0.00177773	0.414856	0.696547	-0.6168	-0.5365
8864	PER2	-5.37661	7.59029e-08	+-?---	9.99437e-07	0.00178599	0.796514	0.912917		0.4597
91624	NEXN	5.37634	7.60149e-08	++?+++	1.00035e-06	0.00178863	1.29509	1.17922		0.4666
55228	PNMAL1	-5.37531	7.64521e-08	------	1.00554e-06	0.00179892	0.515406	0.760741		-0.4958
56606	SLC2A9	5.37435	7.68606e-08	???++-	1.01035e-06	0.00180853	1.28044	1.13595		0.4718
1816	DRD5	-5.37425	7.69035e-08	--?---	1.01035e-06	0.00180954	0.716715	0.832606	-0.6083	-0.5274
51187	RSL24D1	-5.37412	7.69571e-08	------	1.01049e-06	0.0018108	0.477525	0.821212
54602	NDFIP2	-5.37372	7.71276e-08	--?---	1.01217e-06	0.00181481	0.430414	0.733762		-0.5141
6821	SUOX	-5.37266	7.75847e-08	+-?---	1.0176e-06	0.00182557	0.860351	0.937052
23062	GGA2	5.37171	7.79936e-08	++?+++	1.02239e-06	0.00183519	1.48816	1.13329
55177	RMDN3	-5.37129	7.81753e-08	------	1.0242e-06	0.00183947	0.922799	0.953751
200844		-5.36984	7.8806e-08	???---	1.03149e-06	0.00185431	0.898919	0.916601
50614	GALNT9	-5.36981	7.88197e-08	--?---	1.03149e-06	0.00185463	0.736897	0.840445	-0.6302	-0.564
1031	CDKN2C	5.36858	7.93595e-08	++?++-	1.03798e-06	0.00186733	1.41686	1.18712	0.634	0.5194
221749	PXDC1	5.36767	7.97598e-08	++?+++	1.04264e-06	0.00187675	2.739	1.39913
114900	C1QTNF4	-5.36633	8.03534e-08	-?----	1.04981e-06	0.00189072	0.703081	0.820758	-0.7614	-0.6164
2052	EPHX1	5.36541	8.07671e-08	-+++++	1.05463e-06	0.00190045	1.41809	1.17643	0.626	0.5049
515	ATP5F1	-5.36503	8.09378e-08	--?---	1.05628e-06	0.00190447	0.584237	0.806397	-0.6147	-0.4801
4071	TM4SF1	5.36417	8.13243e-08	++?+++	1.06073e-06	0.00191356	1.74219	1.34059	0.6021	0.4436
3108	HLA-DMA	5.36376	8.15094e-08	+++++-	1.06256e-06	0.00191792	1.5299	1.18404
84789	MGC2889	-5.36306	8.18253e-08	-??--?	1.06608e-06	0.00192535	0.672107	0.800542
56954	NIT2	-5.36201	8.23025e-08	------	1.07148e-06	0.00193658	0.428545	0.754761
54471	SMCR7L	-5.36195	8.23303e-08	--?---	1.07148e-06	0.00193723	0.658568	0.85653		-0.471
10799	RPP40	-5.36164	8.24701e-08	--?---	1.0727e-06	0.00194052	0.474156	0.773643	-0.6397	-0.5414
10845	CLPX	-5.36145	8.25545e-08	------	1.07321e-06	0.00194251	0.846198	0.922902
59277	NTN4	-5.36123	8.26569e-08	--?---	1.07395e-06	0.00194492	0.697984	0.829538	-0.662	-0.545
2294	FOXF1	5.36103	8.27482e-08	++?+++	1.07454e-06	0.00194706	1.47869	1.2142		0.4586
7706	TRIM25	5.36061	8.29413e-08	++?+++	1.07616e-06	0.00195161	1.15418	1.0922
81832	NETO1	-5.36054	8.29746e-08	--?---	1.07616e-06	0.00195239	0.705403	0.835106		-0.4691
392221		-5.36046	8.30101e-08	???--?	1.07616e-06	0.00195323	0.793129	0.843081
25923	ATL3	5.35944	8.34819e-08	++?+++	1.08168e-06	0.00196433	1.48244	1.19555	0.6787	0.5385
23152	CIC	5.35868	8.38327e-08	++?+++	1.08563e-06	0.00197258	1.28703	1.14658	0.6553	0.4711
283927	NUDT7	-5.35845	8.39411e-08	--?---	1.08643e-06	0.00197513	0.694958	0.849875
256112	ZNF37B	-5.35728	8.44825e-08	???--?	1.09264e-06	0.00198787	0.783508	0.821372
90632	LINC00473	-5.35722	8.45133e-08	--?--?	1.09264e-06	0.0019886	0.748259	0.817495
3949	LDLR	5.35697	8.46301e-08	++++++	1.09294e-06	0.00199135	1.29957	1.18844
4775	NFATC3	5.35687	8.46783e-08	+++++-	1.09294e-06	0.00199248	1.39208	1.17376	0.6821	0.5785
3631	INPP4A	-5.35686	8.46803e-08	--?---	1.09294e-06	0.00199253	0.448944	0.754973	-0.6085	-0.501
57554	LRRC7	-5.35673	8.47406e-08	--?---	1.09294e-06	0.00199395	0.702799	0.807591	-0.6189	-0.5094
64115	C10orf54	5.35667	8.47691e-08	++?+++	1.09294e-06	0.00199462	1.78913	1.2788	0.6324	0.545
64407	RGS18	5.35643	8.48846e-08	?+?+++	1.09383e-06	0.00199734	1.27582	1.18935
144423	GLT1D1	-5.35534	8.53934e-08	------	1.09979e-06	0.00200931	0.57998	0.80456	-0.6569	-0.5572
7048	TGFBR2	5.35466	8.57173e-08	++?+++	1.10306e-06	0.00201693	1.36477	1.14576
50804	MYEF2	-5.35461	8.57411e-08	--?---	1.10306e-06	0.00201749	0.608647	0.826036	-0.5905	-0.4644
118460	EXOSC6	-5.3544	8.58424e-08	-----+	1.10344e-06	0.00201987	0.845205	0.909147	-0.5977	-0.4884
54682	MANSC1	-5.35435	8.58651e-08	-+----	1.10344e-06	0.00202041	0.833975	0.91347	-0.6447	-0.4911
150538	SATB2-AS1	-5.35339	8.63228e-08	--?---	1.10872e-06	0.00203117	0.605777	0.775953
10137	RBM12	-5.35267	8.66657e-08	--?--?	1.11252e-06	0.00203925	0.716153	0.836758
51126	NAA20	-5.35103	8.74573e-08	--?---	1.1218e-06	0.00205787	0.584611	0.840641	-0.624	-0.4945
58191	CXCL16	5.35097	8.7484e-08	+++++-	1.1218e-06	0.0020585	1.5133	1.20696		0.4489
81603	TRIM8	5.34916	8.83624e-08	++?+++	1.13227e-06	0.00207917	2.29427	1.28417		0.4617
2297	FOXD1	5.34909	8.8397e-08	+-++++	1.13227e-06	0.00207998	1.542	1.21691		0.4849
534	ATP6V1G2	-5.34892	8.8481e-08	------	1.13273e-06	0.00208196	0.363362	0.694293	-0.664	-0.5734
23262	PPIP5K2	-5.3487	8.85878e-08	--?---	1.13298e-06	0.00208447	0.577445	0.825217		-0.4449
27089	UQCRQ	-5.34868	8.8597e-08	--?--+	1.13298e-06	0.00208469	0.637889	0.878333	-0.7253	-0.572
10621	POLR3F	-5.34842	8.87258e-08	------	1.13401e-06	0.00208772	0.741466	0.874845	-0.5958	-0.4807
85403	EAF1	-5.34805	8.89082e-08	--?---	1.13573e-06	0.00209201	0.497607	0.789845	-0.6397	-0.4705
54205	CYCS	-5.34775	8.90528e-08	------	1.13696e-06	0.00209541	0.612372	0.83274	-0.6676	-0.5173
10159	ATP6AP2	-5.34729	8.9279e-08	------	1.13923e-06	0.00210073	0.607093	0.792221	-0.6407	-0.4765
401531		-5.34644	8.96994e-08	???--?	1.14397e-06	0.00211063	0.785553	0.836679
10533	ATG7	-5.34623	8.98063e-08	------	1.14471e-06	0.00211314	0.80294	0.884144	-0.6583	-0.5577
79789	CLMN	5.34569	9.00757e-08	++++++	1.14742e-06	0.00211948	1.55197	1.23221	0.5897	0.4693
55651	NHP2	-5.3456	9.01159e-08	--?---	1.14742e-06	0.00212043	0.586417	0.836699	-0.6702	-0.5271
9844	ELMO1	-5.34518	9.03281e-08	--?---	1.1495e-06	0.00212542	0.59835	0.834981		0.4556
361	AQP4	5.34418	9.08289e-08	++?+++	1.15525e-06	0.0021372	2.15406	1.34895	0.6271	0.4916
4734	NEDD4	5.34317	9.13368e-08	++?++-	1.16108e-06	0.00214916	1.3081	1.14891	0.7094	0.5927
23765	IL17RA	5.34275	9.15487e-08	-+?+++	1.16254e-06	0.00215414	0.792338	1.04298
90624	LYRM7	-5.34274	9.1551e-08	-+?---	1.16254e-06	0.0021542	0.691418	0.872203		-0.4806
54495	TMX3	-5.34156	9.21514e-08	-+----	1.16954e-06	0.00216832	0.7919	0.862963
6901	TAZ	5.34068	9.25989e-08	++?+++	1.17458e-06	0.00217885	1.21022	1.1001	0.678	0.5733
23705	CADM1	5.34034	9.27723e-08	++?++-	1.17587e-06	0.00218293	2.50567	1.2978	0.6466	0.515
55139	ANKZF1	5.34029	9.28003e-08	++?+++	1.17587e-06	0.00218359	1.37611	1.15783	0.6685	0.5339
57381	RHOJ	5.34013	9.28787e-08	++++++	1.17591e-06	0.00218544	2.54864	1.32091
11062	DUS4L	-5.34008	9.29037e-08	------	1.17591e-06	0.00218602	0.763007	0.875268
8799	PEX11B	-5.33789	9.40327e-08	??----	1.18836e-06	0.00221259	0.735414	0.840377	-0.6406	-0.5235
128408	BHLHB4	5.33788	9.40375e-08	???+++	1.18836e-06	0.0022127	1.39527	1.19307
22826	DNAJC8	-5.33788	9.40385e-08	--?---	1.18836e-06	0.00221273	0.6363	0.847056	-0.5932
83935	TMEM133	5.33761	9.41785e-08	++?+++	1.18949e-06	0.00221602	1.82063	1.27699	0.6093	0.5433
8872	CDC123	-5.33694	9.45262e-08	------	1.19324e-06	0.0022242	0.672779	0.858653	-0.6284	-0.491
55322	C5orf22	-5.33572	9.51661e-08	--?---	1.20013e-06	0.00223926	0.624386	0.797276	-0.6201	-0.513
57150	SMIM8	-5.33571	9.51739e-08	--?---	1.20013e-06	0.00223944	0.548533	0.818514
152098	ZCWPW2	-5.3356	9.52275e-08	???---	1.20016e-06	0.0022407	0.854137	0.876182
3123	HLA-DRB1	5.33514	9.5469e-08	???++?	1.20256e-06	0.00224639	1.53177	1.40876
23109	DDN	-5.33505	9.55203e-08	+-?--+	1.20256e-06	0.00224759	0.606535	0.871496	-0.6817	-0.5854
7940	LST1	5.33441	9.58581e-08	?+?+++	1.20617e-06	0.00225554	1.30724	1.1839
414927		5.33376	9.62012e-08	???+++	1.2092e-06	0.00226361	1.27394	1.14521
7993	UBXN8	-5.33376	9.62016e-08	--?---	1.2092e-06	0.00226362	0.873587	0.908142
28985	MCTS1	-5.33325	9.64699e-08	------	1.21131e-06	0.00226994	0.458806	0.770884	-0.6217	-0.4926
9162	DGKI	-5.33325	9.64722e-08	--?---	1.21131e-06	0.00226999	0.600523	0.833873	-0.6687	-0.53
9760	TOX	-5.33285	9.66819e-08	--?--+	1.21329e-06	0.00227492	0.465999	0.761491	-0.6259	-0.534
50651	SLC45A1	-5.33206	9.71052e-08	--?---	1.21796e-06	0.00228488	0.680026	0.842643	-0.6882	-0.5866
23060	ZNF609	5.33193	9.71767e-08	++?+++	1.2182e-06	0.00228657	1.575	1.17702	0.6477	0.4883
10478	SLC25A17	-5.33138	9.7471e-08	--?---	1.22124e-06	0.00229349	0.651016	0.855947
5110	PCMT1	-5.33081	9.77736e-08	------	1.22438e-06	0.00230061	0.356858	0.723079	-0.6223	-0.4811
2806	GOT2	-5.33071	9.78301e-08	--?---	1.22444e-06	0.00230194	0.556755	0.800929	-0.6247	-0.5071
11015	KDELR3	-5.33053	9.79284e-08	?-?---	1.22502e-06	0.00230425	0.801991	0.904888
118472	ZNF511	5.33026	9.80709e-08	++++++	1.22615e-06	0.00230761	1.16591	1.08369
29081	METTL5	5.32947	9.85012e-08	++?++-	1.23087e-06	0.00231773	1.22075	1.11509
4947	OAZ2	-5.32928	9.86005e-08	--?---	1.23146e-06	0.00232007	0.655576	0.862856
1642	DDB1	-5.3285	9.90254e-08	--?---	1.23611e-06	0.00233007	0.691597	0.866288	-0.6214	-0.5232
57484	RNF150	-5.32773	9.94505e-08	--?---	1.24076e-06	0.00234007	0.720261	0.832118	-0.6681	-0.5225
23524	SRRM2	5.3256	1.0062e-07	++++++	1.25406e-06	0.00236758	3.26929	1.31918	0.5897	0.4908
84890	ADO	-5.32559	1.00623e-07	-+?---	1.25406e-06	0.00236766	0.621585	0.843846
10279	PRSS16	-5.32493	1.00991e-07	-??---	1.25798e-06	0.00237632	0.667861	0.802842	-0.6924	-0.5728
9515	STXBP5L	-5.32474	1.01095e-07	--?---	1.25861e-06	0.00237877	0.538526	0.773183	-0.6343	-0.5472
5738	PTGFRN	-5.32449	1.01234e-07	--+---	1.25967e-06	0.00238204	0.690935	0.908249	-0.6439	-0.5489
80006	TRAPPC13	-5.32434	1.01322e-07	-+?---	1.2601e-06	0.00238412	0.630907	0.836455
84148	KAT8	5.32388	1.01575e-07	++++++	1.26257e-06	0.00239005	1.34402	1.10767
240	ALOX5	5.32286	1.02151e-07	++?+++	1.26855e-06	0.00240361	1.5057	1.29452
112703		-5.32277	1.02197e-07	???--?	1.26855e-06	0.00240471	0.779603	0.830163
5906	RAP1A	5.32274	1.02217e-07	++?++-	1.26855e-06	0.00240517	1.4319	1.17553	0.683	0.5569
115286	SLC25A26	-5.32239	1.02412e-07	--?---	1.2703e-06	0.00240976	0.542439	0.81941
303	ANXA2P1	5.32207	1.02595e-07	??++++	1.27155e-06	0.00241405	1.79232	1.26304	0.6238	0.486
58484	CARD12	5.32202	1.02621e-07	???++-	1.27155e-06	0.00241467	1.43899	1.21414
3107	HLA-C	5.32151	1.0291e-07	++?+++	1.27446e-06	0.00242148	1.43658	1.24798
204	AK2	5.32115	1.03112e-07	+-++++	1.27629e-06	0.00242623	1.32042	1.10881
283651	C15orf21	-5.321	1.032e-07	???--+	1.27671e-06	0.00242831	0.824434	0.898904
664	BNIP3	-5.32068	1.03378e-07	------	1.27824e-06	0.0024325	0.7622	0.855041
9556	C14orf2	-5.32005	1.03739e-07	------	1.28202e-06	0.00244097	0.59694	0.828133	-0.6305	-0.5212
2557	GABRA4	-5.31947	1.0407e-07	--?---	1.28544e-06	0.00244877	0.744263	0.807325	-0.6337	-0.5042
8481	OFD1	5.31832	1.04732e-07	++?++-	1.29294e-06	0.00246434	1.24364	1.13748
54769	DIRAS2	-5.31786	1.04995e-07	--?---	1.2955e-06	0.00247053	0.567275	0.794946	-0.6764	-0.5352
10347	ABCA7	5.31771	1.0508e-07	++?+++	1.29588e-06	0.00247253	1.2894	1.1253
9531	BAG3	5.31681	1.05603e-07	++?++?	1.30164e-06	0.00248483	2.33724	1.63504	0.6323	0.5045
219738	C10orf35	-5.31659	1.0573e-07	--?--+	1.30253e-06	0.00248783	0.465539	0.771794	-0.6868	-0.5543
56833	SLAMF8	5.31613	1.05995e-07	?+?+++	1.3051e-06	0.00249405	1.38193	1.24165
64801	ARV1	-5.31591	1.06127e-07	------	1.30605e-06	0.00249716	0.821002	0.874425	-0.61	-0.4685
1381	CRABP1	5.31576	1.06212e-07	?-++++	1.30641e-06	0.00249917	2.3937	1.45049
622	BDH1	-5.31531	1.06475e-07	--+---	1.30897e-06	0.00250537	0.795821	0.892547	-0.6173	-0.5511
55843	ARHGAP15	5.3147	1.06832e-07	???+++	1.31267e-06	0.00251377	1.18143	1.12697
10411	RAPGEF3	5.31451	1.06945e-07	++++++	1.31337e-06	0.00251641	2.00396	1.32372	0.6016	0.5123
3902	LAG3	5.31419	1.0713e-07	+-?+++	1.31496e-06	0.00252078	1.85553	1.16371
305	ANXA2P3	5.31279	1.07959e-07	??++++	1.32444e-06	0.00254029	1.5659	1.18884
151011	2010-09-01	5.31217	1.08325e-07	++?+++	1.32823e-06	0.00254888	1.72097	1.24987		0.454
767	CA8	5.31191	1.08484e-07	++?+++	1.32949e-06	0.00255262	1.20924	1.10853
7478	WNT8A	-5.31071	1.092e-07	???---	1.33757e-06	0.00256948	0.876013	0.923229
29923	HILPDA	5.31049	1.0933e-07	++?+++	1.33847e-06	0.00257253	1.77196	1.32101
79589	RNF128	-5.31013	1.09548e-07	--?---	1.34005e-06	0.00257766	0.583596	0.792947	-0.5988	-0.5324
128308	MRPL55	-5.31	1.09627e-07	--?--+	1.34005e-06	0.00257953	0.740327	0.87468	-0.6555	-0.5522
143384	CACUL1	-5.30999	1.0963e-07	--?---	1.34005e-06	0.00257959	0.842597	0.914489
3981	LIG4	-5.30955	1.09896e-07	-+?---	1.34261e-06	0.00258586	0.757057	0.879582
330	BIRC3	5.3092	1.1011e-07	++++++	1.34452e-06	0.00259089	1.36556	1.16944
51004	COQ6	-5.30892	1.10274e-07	--?---	1.34582e-06	0.00259474	0.869486	0.925289
51267	CLEC1A	5.30883	1.10331e-07	++?+++	1.34582e-06	0.00259609	1.34538	1.15189		0.4519
23476	BRD4	5.30835	1.10625e-07	+--+++	1.3487e-06	0.002603	1.53471	1.10962
64840	PORCN	-5.30819	1.10721e-07	--?---	1.34918e-06	0.00260526	0.53931	0.813869	-0.6616	-0.5705
4548	MTR	-5.30764	1.11052e-07	-----+	1.35252e-06	0.00261306	0.64393	0.873921
375033	PEAR1	5.30741	1.11191e-07	++?+++	1.35304e-06	0.00261633	1.36279	1.19669	0.6525	0.5544
53947	A4GALT	5.30732	1.11251e-07	???+++	1.35304e-06	0.00261774	1.59426	1.27578	0.6793	0.5661
9580	SOX13	5.30729	1.11268e-07	++++++	1.35304e-06	0.00261813	1.26503	1.15968	0.5987	0.5339
55757	UGGT2	-5.30693	1.11486e-07	-----+	1.35499e-06	0.00262326	0.73501	0.849591
1198	CLK3	5.30656	1.11711e-07	+++++?	1.35703e-06	0.00262856	1.25109	1.11255	0.6539	0.504
2237	FEN1	-5.30435	1.13072e-07	-----+	1.37285e-06	0.00266059	0.712153	0.844113	-0.6181	-0.4568
83759	RBM4B	5.30424	1.13145e-07	+++++-	1.37303e-06	0.00266231	1.34649	1.15001		0.5044
60488	MRPS35	-5.30314	1.1383e-07	------	1.37997e-06	0.00267843	0.775887	0.882675	-0.6397	-0.4721
284214		-5.30313	1.13834e-07	???--?	1.37997e-06	0.00267852	0.638407	0.703939
5033	P4HA1	5.30272	1.1409e-07	++?++-	1.38236e-06	0.00268455	1.3622	1.12943		0.4654
5593	PRKG2	-5.3026	1.14166e-07	+-?---	1.38252e-06	0.00268631	0.785844	0.900432	-0.6175	-0.4763
1265	CNN2	5.30251	1.14221e-07	+?++++	1.38252e-06	0.00268761	1.51661	1.23208	0.6076	0.4937
91298	C12orf29	-5.30189	1.14612e-07	--?---	1.38654e-06	0.00269681	0.539324	0.779498	-0.6197	-0.4628
8840	WISP1	5.30137	1.14937e-07	++?+++	1.38976e-06	0.00270447	1.31617	1.15854
51616	TAF9B	-5.30039	1.15557e-07	--?---	1.39654e-06	0.00271906	0.654065	0.835957
27098	CLUL1	-5.29938	1.16196e-07	--?---	1.40354e-06	0.0027341	0.635613	0.782904
23158	TBC1D9	-5.29873	1.16609e-07	--?---	1.40772e-06	0.0027438	0.601672	0.759111	-0.6698	-0.5343
28512	NKIRAS1	-5.29865	1.16662e-07	--?---	1.40772e-06	0.00274505	0.521372	0.758026	-0.6386	-0.4817
80727	TTYH3	-5.29831	1.1688e-07	--?---	1.40963e-06	0.00275019	0.852438	0.883687
6217	RPS16	5.29776	1.1723e-07	++?+++	1.41313e-06	0.00275842	1.5166	1.17081	0.5911	0.4893
441771		5.29719	1.17596e-07	???++?	1.41681e-06	0.00276703	1.65421	1.41991
55324	ABCF3	-5.29673	1.17892e-07	--?---	1.41965e-06	0.00277399	0.685165	0.869134		-0.5032
91408	BTF3L4	-5.29623	1.18221e-07	--?---	1.42288e-06	0.00278174	0.518267	0.808218
283209	PGM2L1	-5.2947	1.19211e-07	--?---	1.43407e-06	0.00280504	0.46407	0.746629	-0.6355	-0.5304
10493	VAT1	5.2938	1.19801e-07	++?++-	1.44042e-06	0.00281891	1.24782	1.12769	0.699	0.579
1303	COL12A1	-5.2928	1.20455e-07	--?---	1.44755e-06	0.00283431	0.63781	0.834923		-0.4766
460	ASTN1	-5.29209	1.20927e-07	--?--+	1.4522e-06	0.0028454	0.811463	0.877833	-0.6282	-0.5703
254427	PROSER2	5.29203	1.20965e-07	++?+++	1.4522e-06	0.00284631	1.29523	1.12878
4688	NCF2	5.29184	1.21089e-07	?+?+++	1.45295e-06	0.00284923	1.56543	1.25724
400690		-5.29172	1.2117e-07	???--?	1.45317e-06	0.00285112	0.773103	0.828184
348654	GEN1	-5.29003	1.22296e-07	--?---	1.46593e-06	0.00287762	0.696085	0.847911
7155	TOP2B	-5.28955	1.2262e-07	-+----	1.46906e-06	0.00288524	0.758637	0.893609
138311	FAM69B	-5.28922	1.22842e-07	+-?---	1.47098e-06	0.00289048	0.850405	0.930898		-0.5156
107	ADCY1	-5.28897	1.23009e-07	-----+	1.47222e-06	0.00289439	0.568441	0.818793	-0.5944	-0.5508
7035	TFPI	5.28886	1.23084e-07	++?+++	1.47238e-06	0.00289617	1.42873	1.20188
7430	EZR	5.28848	1.23338e-07	+++++-	1.47439e-06	0.00290214	4.85767	1.50442		0.4644
4007	LMO6	5.28842	1.23377e-07	???+++	1.47439e-06	0.00290307	1.08095	1.06486
84232	MAF1	5.28816	1.2355e-07	++?+++	1.4757e-06	0.00290713	1.38204	1.13724	0.6521	0.5246
4897	NRCAM	-5.28747	1.24023e-07	--?---	1.48059e-06	0.00291825	0.773016	0.831605	-0.6302	-0.5223
340371	NRBP2	-5.28697	1.24359e-07	+----+	1.48385e-06	0.00292616	0.771601	0.945856
54862	CC2D1A	5.28687	1.24424e-07	++?+++	1.48388e-06	0.00292769	1.57633	1.17098
1634	DCN	5.28494	1.25748e-07	++?+++	1.49891e-06	0.00295884	2.05706	1.3759
378884	NHLRC1	-5.28483	1.25821e-07	???---	1.49902e-06	0.00296056	0.704	0.835415		-0.5158
338773	TMEM119	5.28436	1.26146e-07	++?++-	1.50213e-06	0.00296822	1.28412	1.13363
54954	FAM120C	5.28289	1.27159e-07	++?++-	1.51343e-06	0.00299205	1.19504	1.06609		0.4494
51440	HPCAL4	-5.28263	1.27346e-07	+-----	1.51489e-06	0.00299645	0.731403	0.878783		-0.512
55611	OTUB1	-5.28252	1.27422e-07	------	1.51502e-06	0.00299823	0.585585	0.828552	-0.6924	-0.6165
1536	CYBB	5.28214	1.27685e-07	-+++++	1.51739e-06	0.00300443	1.42101	1.17426
266722	HS6ST3	-5.28153	1.28112e-07	--?---	1.52071e-06	0.00301448	0.459502	0.76861	-0.6132	-0.5208
781	CACNA2D1	-5.28147	1.28151e-07	--?---	1.52071e-06	0.0030154	0.773608	0.844468	-0.6175	-0.492
79183	TTPAL	-5.28146	1.28159e-07	--?---	1.52071e-06	0.00301557	0.693652	0.832671	-0.5946
55349	CHDH	5.28082	1.28607e-07	++?+++	1.52526e-06	0.00302611	1.92707	1.32497	0.6474	0.5269
55245	UQCC	-5.27954	1.2951e-07	--?---	1.5352e-06	0.00304738	0.606752	0.837218	-0.6111	-0.5179
29015	SLC43A3	5.27919	1.29759e-07	++?+++	1.53737e-06	0.00305322	1.36591	1.191	0.6161	0.4758
360203	GLT6D1	5.27887	1.29986e-07	???+++	1.53928e-06	0.00305856	1.18729	1.11452
4435	CITED1	-5.27836	1.30346e-07	------	1.54278e-06	0.00306704	0.71302	0.821113		-0.4929
112611	RWDD2A	-5.27816	1.3049e-07	------	1.5437e-06	0.00307043	0.523144	0.79226		-0.482
4176	MCM7	5.27783	1.30725e-07	++?+++	1.54571e-06	0.00307597	1.58274	1.21163
90060	CCDC120	5.27655	1.3164e-07	??++++	1.55575e-06	0.00309749	1.25809	1.14764		0.4494
64135	IFIH1	5.2763	1.31819e-07	-+++++	1.55708e-06	0.00310171	1.3103	1.18213		0.4875
3151	HMGN2	-5.27574	1.3222e-07	--?--+	1.56103e-06	0.00311114	0.752559	0.868726
131375	LYZL4	-5.27532	1.32522e-07	-??--+	1.56381e-06	0.00311825	0.859279	0.936933		-0.5046
257313	UTS2D	-5.2752	1.32613e-07	???---	1.5641e-06	0.00312039	0.90968	0.923365
64756	ATPAF1	-5.27448	1.33131e-07	--?---	1.56942e-06	0.00313257	0.646327	0.841145	-0.6048	-0.5487
9158	FIBP	-5.27359	1.33779e-07	--?---	1.57627e-06	0.00314781	0.495787	0.79293	-0.6854	-0.6042
23710	GABARAPL1	-5.27336	1.33946e-07	--?---	1.57745e-06	0.00315175	0.540874	0.795209	-0.6987	-0.5464
114824	PNMA5	-5.27287	1.3431e-07	???--+	1.58057e-06	0.00316031	0.804253	0.902339		-0.5527
[truncated: 1,125 more rows]
